# Supplementary material for: Adaptive evolution of Toll-like receptor 5 in domesticated mammals
Source: BMC Evol Biol. 2012 Jul 24;12:122. doi: 10.1186/1471-2148-12-122 (PMC3483281; doi:10.1186/1471-2148-12-122)
Supplement: Additional file 8 — Alignment of all TLR5 genes analysed in Fasta format. [file 1471-2148-12-122-S8.fa]

>Cow
ATGGGAGACTGCCTTGACCTTCTCTTAGGAGTCGTACTCCTGACCAGTCCTGCACTTGGA
ATGTCTTCCTGCTTCTTTGATGGTTGGAGAGCCATCTATCTTTCCTGCAACCTCACCCAA
GTGCCCCAGGTCCCCAAC---ACCACCAAGAGCCTCCTGCTCAGCTTCAACTATATCAGG
ACAGTCACAACCGCATCCTTCCCCTTCCTGGAGCAGTTGCAGCTGCTGGAGCTGGGAACT
CAGTTTACCCCCTTGACAATTTACAGAGAAGCCTTCCGAAACCTGCCCAATCTCAGGATC
CTAGACCTGGGTGGAAGTCAGATAAACTTCTTGCATCCAGATGCTTTTCAGGGACTGCCC
CACCTCACTAAACTTCGACTGTTTTCCTGTGGTCTCTCCGATGCTGTATTAAAAGATGGT
TATTTCAGAAATTTGGCATCTTTGACTCACTTGGACCTATCCAAAAATAAAATTCAGAGT
CTTTACCTTCATCCCTCATTCCGGGAACTGAATTCCTTGAAGTCCATTGACTTTTCCTTC
AACAAAATACCTATTGTATGTGAGCAGGAGTTCAAACCCCTCCAAGGGAAAACACTCTCC
TTCTTAAGCCTTGCTGATAACCAGCTGTACAGCAGGGTCTCAGTGGACTGGAACAAGTGT
CTGAACCCATTCAGAAACATGGTCCTGGAAACCCTAGATGTTTCTGGCAATGGCTGGGGG
GTGGACATCATGAGAAACTTCAGCAATGCCATCAATGGGAGCCAGATTTTCTCTTTGGTT
CTTACTCGTCACATTATGGGTTCTTCATTTGGCTTCTCCAACCTGAAGGATCCTGACTAC
CACACCTTTGCTGGGCTGGCCAGGAGCTCGATGATACAGCTGGACATTTCACATGGGTAT
ATCTTCTCCGTGAACTTCCGAATCTTTGAGACACTCCAGGAGCTGAAGGTCCTAAACCTT
GCCTACAACAAGATAAATAAGATTGCAGATGAAGCATTTTACGGACTTGACAACCTCCAA
GTTCTCAATTTGTCATATAACCTTCTGGGGGAACTTTACAGTTCGAATTTCTATGGACTA
CCTAAGGTAGCCTACATTGATTTGCAAAAGAATCACATTGCAATAATTCAAGACCAAACA
TTCAAATTCCTGGGGAAATTAAATACCTTGGACCTCCGGATAAATGCTCTTAAAACAATT
TATTTTCTTCCAAGCATTCCTAATATCTTCTTAAGTGGCAATAAGCTGATGACTTTGCCA
AACATC---CCACTTACAGCCAATTTCATCCAATTATCAGAGAATAGGCTAGAAAATCTG
AATGATCTCTACTTCCTTCTCCAGGTACCTCATCTCCAGATTCTCATTTTAAATCAAAAT
CGCTTTTCCTTTTGTCACCAA---AACCATGCC---CCTTCAGAGAATTCCAGCCTAGAA
AAGCTTTTCCTTGGAGAAAATATGTTGCAGCTTGCCTGGGAAACTGGGTCATGTCAGGAT
ATTTTTAAGGGGCTTTCTCATCTCCAACTCCTCTATCTAAACCCTATCTACCTGAATTTC
CTTCCACCAGGAGTATTTCATCACCTTACTGCACTGAGGGGACTCAGCCTCAAAGACAAC
AGGCTGACTGTTCTTTTTCCTGGCGACTTACCTGCTAACTTAGAGATCCTGGATATATCT
GGAAACCAGCTCCTCTCTCCTGATCCTGATTTATTTGCATCACTGAGTGCCATAGACATA
ACTCATAACAATTTCATCTGTGAGTGTGAACTTAGTGCTTTTATCCATTGGCTCAATCAA
ACCAATATCACAATAGCTGGGTCTCCAGCAGACATGTACTGCATGTACCCAAACTCTCTG
GCTGGGGTTTCCATTTACAGTCTTTCCACAGAAAGTTGTGAAGAAGAAGAAGTTTTAGAG
TCCCTAAAGTTTTCCCTTTTCATCTTGGTCACTGTCACCTTGACTCTGTTCCTCGTGATC
ACCCTCGCGGTTACTAAGTTCAGGGGGTTTTGTTTCATCTGTTATAAGAAAGCCCAGAGT
CTGCTGTTCAAGGACCCCATCAAGGGAAGAGAATCAGATACGTACAAATACGATGCCTAT
TTGTGCTTCAGTAGCAAAGACTTTGAATGGGTGCAGAACGCTTTGCTCAAACACCTGGAT
GTCCAGTACCACAGCCAAAACAGATTTAACCTGTGCTTTGAAGAAAGAGACTTTATGCCG
GGGGAAAACCACATTGCCAACATCCAGGATGCTGTGTGGAGCAGCAGAAAGATTGTCTGT
CTCGTGAGCAGACACTTCCTTAGAGACGGGTGGTGCCTCGAAGCCTTCAGTTATGCCCAG
AGCAGGTGCTTAGCTGACCTCAATGGCGCCCTCATCATGGTGGTGGTGGGGTCCCTGTCC
CAGTTCCATCTGATGAGGCATCAGTCCATCAGAGGGTTCGTCCAGAAACGGCAGTACTTG
AGGTGGCCTGAAGATCTCCAGGATGTTGACTGGTTTCTCAATAAACTCTCTCAATGGCTT
CCTAAAAAAAAAAAAGAAAGGAAGAAAGACATGTGGATTCCGTTGCAAAATGTACCAACC
ATCTCC
>Hedgehog
------------------------------------------------------------
------------------------------------------------------------
------------------------------------------------------------
------------------------------------------CTTCTGGAGATCGGGGCT
CAGGAAACACCCCTGAGTGTTGACAAGGATGCCTTCAGAAACCTGCCCAACCTGAAGGTC
CTGGACCTGGGCAAGACCCCGCTGGGCTTCCTGCACCCGGATGCTTTCCAGGGGCTGCCC
CGTCTGTCTGAACTGAGGCTGTTTGGCTGCGGCCTCTCGAGTGCCGTGCTGACCGGGGGT
CACTTCAGACACCTGGAGTCTTTGGCGCGTCTGGACCTGTCAAGCAACGAGATTCAGAAC
CTGTCCCTTCACCCCTCGTTCAGGGGGCTGGACGCCTTGACGTCCCTCGACTTCTCTCAC
AACCAGATTGAGGTCGTGTGTGAGCCAGAGCTCCGGCCCCTCCAGGGCAAGGCGCTGTCC
TTCCTGAGCCTGGCTTCCAACCCGCTGTATATCAGAGTCTCCGTGGACTGGGGGGCCTGC
GGGAACCCCCTCCGAAACATGACCCTGGAAACCCTGGACCTCTCTCACAACAGCTGGAGT
GTGGCCCGGGTGCGGAACTTCAGCCAGGCCATCCGCGGGAGCCTGGTGTCCTCGCTGCTT
CTCTCCCAGCACATCATGGGCCCCGGGTTTGGCTTCCAGAACCTCCAAGAGCCCGACCAG
ACCACCTTTGCCGGCCTGGCGGGAAGCTCCGTGAAGCTCCTGGACCTCTCGGGTGGGTAT
ATCTTCTCCCTGAATCCCCGGCTCTTTGAGGCCCTGTGGGAGCTGAAGGTTCTGAACCTG
GCCCACAACAAGATCAATAAGATCGCAGATGGGACGTTTCAGGGGCTCCAGAATCTGCAG
CTTCTCAACATGTCCTACAACCTGCTAGGGGAGCTTTATAACTCGGATTTCTCCGGGCTC
TCGCGGGTGGCCTACATCGACCTGCAGAACAATCACATTGGGATCGTTCAACACCAGACC
TTCAGCCTGCTGAAACACCTACAGACCCTGGACCTCCAAAACAACGCCCTTAAAACCATC
TCTTTTCTCCCAAGCATAGACATGGTCCTCTTGGGTGGCAATAAGCTGACGGCTTTGCCC
AGCAACGTCCAGCTCACGGCCAACTTTCTGCAGTTGTCAGAAAACAAGCTGGAACATCTG
GCTGACCTCTACTTCCTGCTCCAAATTCCCCGTCTCCAGGTTCTCATTGTCAACCAGAAT
CGCCTCTCGTTCTGCGACCCC---GAGCTCTCC---CCGTCCAAGAACCCCAGCTTGGAG
AAGCTTTTCCTCAGCGAGAACATGTTGCAGCTCGCCTGGGAGAGCCAGGCCTGCTGGGAT
ATGTTCCGAGGCCTCCCCGGCCTCCAGCTCCTGTTTTTGAATAACAACTACCTGAGTTTC
CTGCCCCCTCAAGTGTTCAGCCACCTGACGGCCTTGAGGGTCCTGAGCCTCCACGCCAAC
AGGCTCACGGCTCTTTCTCCGGGAGACTTGCCTGCCAGCCTGGAGGTCCTGGATGTTTCC
AGAAACCAGCTCCTCACTCCCGACCCGGCCGTGTTCTCGTCCCTGCGCTTCCTGGACGTG
ACTCACAACAAGTTCATCTGCGAGTGTGAGCTTGGCGCTTTCGTCACGTGGCTCAACTGC
ACCAACGTCACCCTGCTGGGGCCTCCCCAGGACAGGTACTGCGTGTACCCCCACTGGCTG
GAGGGGGTCCCCCTCGCCGATCTGTCTGTG------------------------------
------------------------------------------------------------
------------------------------------------------------------
------------------------------------------------------------
------------------------------------------------------------
------------------------------------------------------------
------------------------------------------------------------
------------------------------------------------------------
------------------------------------------------------------
------------------------------------------------------------
------------------------------------------------------------
------------------------------------------------------------
------
>Sloth
ATGGGAGACCATCTTGGACTTCTCGTCAGAGTGGTGCTCATAGCCAGTCCTGTGTTTGGA
ATTTCTTCCTGCTCCTTTGATCATCTGGTGGCCTTATATCGTTTCTGCAACCTCACCCAG
GTCCCCAGTGTTCCCAAC---ACCACTAAGAACCTCCTGCTAAGCTTCAACTACATCAGG
ACAGTCACTGCCTCGTCATTCCCCTTCCTGGAGGAGCTTCAGCTGCTGGAGCTCGGGGAC
CAGTTTACTCCCTTGACTATTGACAGAGAGGCCTTCAGAAACCTGCCCAATCTTAGAATC
TTGGATCTGGGCAGAAGTCAGATAGAGTTCTTGCATCTAGATGCTTTTCAGGGACTGCCC
CGTCTTTCTGAACTTAGGCTGTTTTCCTGTGGTCTTTCCAACGCTGTATTAACAGATGGC
TATTTCAGAAATTTAGGGTCTTTAACTCGCCTGGACCTATCCATAAATCAGATTAGCAAC
ATTTCCCTTCATCCTTCATTCCATGAATTGAATTCCTTGAAGTCCATAGACTTTTCCCTC
AACCAAATACCAATTGTTTGTGAGAATGAGCTCAAGCCCCTTGAAGGGAAAGTGCTCTCC
TTTTTCAGCCTTGCAGCCACTAACCTGTACAGCAGAGTCTCAGTGGACTGGGGGAAGTGC
ATGAACCCATTCAGAAACATGGTCCTGGAAACCCTGGATGTTTCTAGAAATGGCTGGACA
GTGGAGATCACAAGAAACTTCAGCAATGCCATCGGTGGCAGTGTGACTCTCATTTTGGTT
CTTGCCTACCACATTATGGGTTCTGGGTTTGGCTTCCATAACATCAAAGATCCTGATCAG
AACACATTTGCTGGTCTGGCCAGGAGCTCGGTGATACACCTGGACCTCTCGCATGGATTT
ATCTTCTCCCTGAACTCCCATCTCTTTGAGACCCTAAAGGAGTTGAAAGTTCTGGATCTT
GCCCACAACAAGATAAACAAGATTGCAGAAGAAGCATTTTATGGACTTGACAATCTCCAA
GTTCTTAATCTGTCTTCTAACCTTCTGGGGGAACTTTACAATTCTAATTTCTATGGGCTC
CCTATGGTAGCCTATATTGATCTGCAAAAGAATCACATTGGGATTATTCAGGACAAAACA
TTCATATTCCTAGAAAATTTAAAAACACTGGATCTCCGGGATAATGCTCTTAAAACAATT
TATTTTATTCCAAGCATACCTACTATCTTCTTAGGTGGCAATAAACTGGCAACTCTGTCA
AACATCAACCACCTAACGGCCAACTTCATCCACTTAGCAGAGAATAGGCTGGAAAATCTG
GATGATCTCTACTTCCTTCTCCAATCTCATCAG---------CTCATTTTAAATCAAAAT
CGTNNNNNNNNNNNNNNNNNN---NNNNNNNNN---NNNNNNNNNNNNNNNNNNNNNNNN
NNNNNNNNNNNNNNNNNNNNNNNNNNNNNNNNNNNNNNNNNNNNNNNNNNNNNNNNNNNN
NNNNNNNNNNNNNNNNNNNNNNNNNNNNNNNNNNNNNNNNNNNNNNNNNNNNNNNNNNNN
NNNNNNNNNNNNNNNNNNNNNNNNNNNNNNNNNNNNNNNNNNNNNNNNNNNNNNNNNNNN
NNNNNNNNNNNNNNNNNNNNNNNNNNNNNNNNNNNNNNNNNNNNNNNNNNNNNNNNNNNN
NNNNNNNNNNNNNNNNNNNNNNNNNNNNNNNNNNNNNNNNNNNNNNNNNNNNNNNNNNNN
NNNNNNNNNNNNNNNNNNNNNNNNNNNNNNNNNNNNNNNNNNNNNNNNNNNNNNNNNNNN
NNNNNNNNNNNNNNNNNNNNNNNNNNNNNNNNNNNNTACTGCATGTACCCTGATTCGTTC
TTTGGGGTTTCCCTCTACTCTATTTCCACAGAGGGTTGTGATGAAGAGGAAGCTTTAAAG
TCCCTAAAGTTTTCCCTTTTCATCTTATTCACCATCTCTTTGACTCTGTTCCTCATAACC
ATCCTTATAGTCACGAAGTTCCGAGGGTTTTGTTTCATCTGTTATAAGAAAGCTCAAAGA
TTGGTGTTCAAGGGCCATCCCCAGGGAATGGAAGCTGATGCATACAAATATGATGCCTAT
CTGTGCTTCAGCAGCAAAGACTTTGAATGGGTGCAGAACGCTTTTCTGAAACACCTGGAC
ATTCAGTACAGTGACCAAAATAGGTTTAACCTTTGCTTTGAAGAAAGGGACTTTGTTCCG
GGGGAAAACCACATCGCCAACATCCAGGCTGCCGTCTGGAGCAGCAGAAAGATAGTTTGC
CTTGTCAGCAGACAGTTCCTCAGAGATGGCTGGTGCCTCGAAGCCTTCAGTTATGCCCAA
AGCAGGTGCTTATCCGACTGCAACAGTGTCCTCATCATGGTGGTGGTCGGCTCCCTGTCC
CAGTACCAGCTGATGAAACACCAGCCCATCAGAGGATTTGTACACAAGCAGCAGTACTTG
AGGTGGCCTGAAGATCTCCAGGATGTTGGCTGGTTTCTCAATAAACTCTCTAAACACATA
CAAAAGAAAGAAAAGGGAAAAAAGAAAGACAATAGCATTCAGTTGCAAACTATAGCAAAA
ATCACC
>Cat
ATGGGAGACCCCCTTGACCTTGTCTTCGGAGTAGTGCTCGTGGCCAGTCCTGTGCTGGCG
ATTTCTTCCTGCTCCTCGGACGGTCGGCTAGCCTTGTACCGATTCTGCAACCTCACCCAG
GTGCCCTGGGTGCCTGGC---ACCACGGAGATCCTCTTGCTAAGCTTCAACTACATCGAG
ACTGTCACTGCCTCCTCATTTCCCCTCCTGGAGCAGCTGGGGCTGCTGGAGCTCGGGACT
CAGTATACCCCCTTGCGTATTGACAGAGAGGCCTTCCGAAACCTGCCCAATCTTAGAGTC
TTGGACCTGGGCGGGAGCCACATGCATTTCCTGCATCTCGACGCTTTCCAGGGGCTGCCC
CACCTCCTTGAACTTCGACTCTTCTTCTGTGCTCTCTCCGATGCCGTATTAAGAGACGGT
TATTTCCGAAATCTGGAGTCTTTGACTCGCCTGGACCTGTCCAAAAATCAGATTCGTAGC
CTTCACCTTCATCCTTCATTCCGGGAGTTGAATTCCTTGAAGTCTATCGATTTTTCCCTC
AACCAGATACCCATCGTATGTGAACAGGAGCTCAAGCCCCTCCAAGGGAAGACGCTCTCC
TTCTTAAGCCTCGCCACCAATGGCTTGTACAACAGGGTCCCCATGGACTGGGCCAAGTGT
ATGAACCCATTCAGAGACATGGTGCTGGAAACCCTGGATGTTTCTCACAACGGCTGGACC
GCGGATGTCACGGGGAACTTCAGCAGGGCCATCAATGGGAGCCAGACCTCCTCTCTGGTT
CTCACCTACCACATCATGGGGGCTGGGTTTGGCTTCCGTAACATCCGGGACCCTGACCGG
AGCACATTTGCCGGCCTGGCCAGGAGCTCAGTGGTACGTCTGGATCTTTCACACGGCTTT
ATCTTCTCTCTGAACTTTCGGCTCTTTGAGTCTCTCAGGCACTTGAAGGTCCTGAACCTC
GCCCACAACAAGATAAACAAGATTGCAGGGGAAGCGTTTTACGGACTCGACAGCCTGCAG
GTTCTCAACATGTCGCACAACCTTCTGGGCGAGCTTTATAATTCTGATTTCCGTGGACTG
CCTGAGGTAGCCTATATTGACCTTCAAAACAACCACATTGGGATCATTCAGGACCAGACA
TTCAAATCCCTGAAAACATTACAGACCTTGGATCTCCGCGATAACGCCCTTAAAACCATT
TCTTTCATCCCGAGCATCCCTACTATCTTCTTGGGCAGCAATAAACTGGTGACCTTGCCG
AACGTA---AGGCTTACGGCCAACTTCATCCACTTGTCAGAGAACAGGCTAGAAGATCTG
GACAGTCTCTACTTCCTTCTCCGGGTCCCTCACCTCCAGATCCTCATTCTGAATCAAAAC
CGCCTTTCTTCTTGCAACCCA---GCTCATGCC---CCAGCGGGGAGCCTCAGCCTGGAG
AAGCTTTTCCTTGGAGGAAATATGTTGCAGCTGGCCTGGGAAACCGGCTTCTGCTGGGAT
GTTTTTAAGGGGCTCTCCCAGCTCCAGGTCCTGTATCTAAATAACAACTACCTGAATTTC
CTTCCGCCAGGAGTATTTAGCGACCTGACCGCACTGAGGGGTCTCAGCCTCAGCTCCAAC
AGGCTGACCGTTCTTTCTCCCGGCGACTTGCCTGCGAATTTGGAAGTCCTGGACGTGTCC
AGAAACCAGCTCCTGTCCCCTGACCCCGATCTGTTTGCGGGCCTCAGTGCCGTGGACATA
ACGTACAACAAGTTCATCTGTGAGTGTGAACTCCGTCCCTTCATCCGCTGGCTCAACCAG
ACCAACGTCACTGTGCTTGGGTCTCATGCAGACATCCTCTGCATGTACCCCGCCTCGCTT
GCTGGGACCTCCCTCTCCTCTGTGTCCATGGAGGGTTGTGACGAAGAGGAAGTCTTAAAG
TCCCTGAAGTTGTCCCTTTTCATTTTATCCAGTGTTACCGTGACTCTGTTCCTCACGGCT
GTCCTCACGGTCGCCAAGTTCCGGGGGCTTTGTTTCTTCTGCTACAAGGCAGCCTGCAGA
CTGCTGTCCACGGATCACGCCAAGGGCAGCGGGTCTGACGTGTACAAATACGACGCGTAT
CTGTGCTTCAGCAACAAGGACTTTGAGTGGGTGCAAAACGCTTTGCTCAAGCACCTAGAT
GCTCAGTACAGCGACCAAAACAGATTCAACCTGTGCTTCGAGGAGAGAGACTTTGTCCCG
GGGCAAGACCACATCGCCAACATCCAGGACGCCGTGTGGGGCAGCAGGAAGGTGGTCTGT
CTCGTGAGCAGGCACTTCCTCCGAGACGGCTGGTGCCTCGAAGCCTTCAGTTACGCCCAG
AGCCGCTGTGTGTCTGACCTCGACGGTGCCCTCATCCTGGTGGTCGTGGGCTCCCTGTCC
CAGTACCAGCTGATGAAGCATCAGTCTCTCAGGGGATTCGTGCAGAAGCGGCAGTATTTG
AGGTGGCCTGAAGACCTCCAGGATGTCGACTGGTTTCTTAATAAACTCTCTCAGCACCTT
CTAAAGAAAGAAAAGGGAACGAAGAGAGACGGCGACATTCAGCTGCAAACCATAGCGAGC
GTCTCC
>Dog
ATGGGCCGCCAGCTGGGCCGCGCACTGGGGCTGCTGCTTGTGGCCGGCGCCGTGGCCGCG
GCATCCTGCTGCGTGGCTGACGGCCGGAGGGCCCTGTACCGCTCCTGCAACCTCAGCCAG
GTGCCCCCGGTCCCCAGC---ACCACCGAGATCCTCCTGCTGAGCTTCAACTACATCCGG
GCCGTCACCCGCGCCTCGTTCCCCCTCCTGGAGCGGCTGCAGCTGCTGGAGCTGGGGACG
CAGCAGACGCCCTTCAGCGTCGACAGAGAAGCCTTCAGGAACCTGCCCAACCTGCGCACC
CTGGACCTGGGCAACAGCCGGGTGGATTTCCTGCATCCCGACGCCTTCCAGGGGCTGCCC
CACCTGCAGGAACTCCGGCTGTTCGCCTGTGGCCTCTCCGACGTCGTGTTGACAGACGGT
TATTTCAGAAACCTGGGGGCTTTGTTGCGCCTGGACCTGTCCAAAAATCAGATTGGGAGC
CTCGAGCTTCACGCCTCCTTCCGGGAGCTGGGTTCCCTGAGGTCCGTGGACTTTTCCCTC
AACCGGATCCCGGCTGCGTGTGAGCAGGGGCTCAGGCCCCTGCAGGGCAAGGCGCTCTCC
CTTCTGAACCTCGCGGCCAATGGCCTGTACAGCCGGGCCCCCGTGGACTGGGGGCGGTGC
GGGAACCCGTTCAGGAACGTGGTCCTGGAGACCCTGGACGTGTCTAACAACGGCTGGACC
GCAGACGTCACGGGCAACGTCACCAGGGCCATCGGTGGGAGCCAGATCTCCTCCTTGGTG
CTCGCCCACCACATCATGGGGCAGGGGTTTGGCTTCCGGAACATCCGGGACCCTGACCGG
AGCACGTTCGCGGGGCTGGCCGGGAGCTCGGTGCTGCGGCTGGATCTGTCGCACGGCTTC
GTCTTCTCCCTGAACGCCCGACTGTTCGAGGTGCTCGGGGACCTGAAGCTCCTGGACCTC
GCCCACAACAAGATCAACAGGATCGCGGGAGAAGCGTTTCACGGCCTCGGCAGCGTCCAG
GTTCTCAACCTGTCGCACAATCTCCTGGGCGAGCTCTATGACTCTGACTTCTCGGGGCTC
GCGGAGGTCGCCTACATTGACCTGCAGCACAATCACATCGGGATCATCCAGGACCAGACG
TTCAGATTCCTGGGGGCGCTTCGGACCCTGGATCTCCGCGACAACGCCCTCAAAACCGTT
TCCTTCGTGCCCAGCATAGACACCATCTTCCTGGGCAACAACAAGCTGGAGACCGTGTCC
CACATG---GACCTCACAGCCAGCTTCCTGGAGCTGTCGGACAACAGGCTGGAGGACCTG
GGCGACCTCTACTCGCTCCTCCGGGTCCCTGCCCTGCAGGTCCTCATCCTCAACCGCAAC
CGCCTGTCCGCGTGCCGTGGC---GGACACGGC---CCCACGGGCAGCGTCGGCCCAGAG
AGGCTCTTCCTCGGGAGCAACATGCTGCAGCTGGCCTGGGAGACCGGGCGGTGCTGGGAC
GTGTTCCGGGGGCTGCCCCGGCTCCGGGTGCTGCACCTGAACCACAACTACCTGGCCGCC
CTCCCGCCGGGGCTGCTGCGGGACCTCACGGCGCTGAGGGGCCTCGACCTGAGCGCCAAC
AGGCTGAGCACGCTGTCCCGGGGCGACCTGCCTGCTGCCTTGGAGGTGCTGGATGTGTCC
AGGAACCAGCTCCTGTCCCTGGACCCCGGGCTGCTCGCCCCGCTCAGAGCCGTGGACCTA
ACGCACAACAAGTTCATCTGCGGCTGCGAGCTCCGTCCCTTGGTGAGGTGGCTCAACCGG
ACCAACGTCACTGTGTTCGGGTCCCGCGCAGACGTGCGCTGCGCCTACCCCAGCTTGCTT
GCGGGGACGCCCCTGTCCTCTGTCTCCATGGAGGGCTGTGACGACGAGGAGGCCCTGCGG
ACCCTCACGTTCTCCCTCTTCATCTTCTCCACCGTCGGGGTCACGCTGTTCCTCCTGGCC
GTCCTCGTGGCCGCCAAGCTCCGGGGCCTTTGCTTCCTCTGTTACAAGGCGGCCCGGCGC
CTCCTGCCTGCGGGGCCCGCCGAGGACGGAGCGCCCGACGCGTACCAGTACGACGCCTAC
CTGTGCTTCAGCGGCAGAGACTTCGAGTGGGTGCAGCGCGCGCTGCTCAGGCACCTGGAC
GCTCAGTACAGCTCCCGAAACAGGCTGAACCTGTGCTTCGAGGAGAGGGACTTCGTCCCG
GGGCGGGAGCACATCGCCAACATCCAGGACGCCGTGTGGAGCAGCCGCAAGGTGGTCTGT
CTGGTGAGCAGGCACTTCCTCCGCGACGGGTGGTGCCTGGAGGCCTTCGCGGCCGCGCGG
AGCCGCTGCGCGTCCCACCTGGACGGCGCCCTCGTCCTGGTGGTCGTGGGCTCCCTGTCG
CAGTACCAGCTGAGGAGGCACCCGGCCATCGGGGGCTTCGTGCGGCAGCGCCGGTACTTG
AGGTGGCCCGAGGATCTGCAGGACGTGGGCTGGTTCCTGGACACGCTCTCCCGACACATC
CTGCAGGAGCAGAGGGGCGCGCGCGGGGATGGCGGCATCCCGCTGCGCACCGTGGCGGCC
GTCGCC
>Giant_Panda
ATGGGAGGCCACCTGGACCTTCTGTTCGGGGTGATGCTTGCGGCCAGCCCTGTGCTTGCG
ATTCCTTCCTGCGCCTCCGACGGTCAGAGGGCCTTGTATCGCTCCTGCAACCTCACCCAG
GTGCCGCCGGTCCCCAGC---ACCACCCAGGTCCTCCTGCTCAGCTTCAACTATATCCGG
ACTGTCACAACCACGTCCTTCCCCTTCCTGGAGCAGCTGCAGCTGCTGGAGCTCGGGACT
CAGTTTACCCCCTTCACCATTGGCAGAGAAGCCTTCAGAAACCTGCCCAACCTGAGGGTC
TTGGACCTGGGCAATAGTCAGGTGGATTTCCTGCATCCCGATGCTTTTCAGGGGCTGCCC
CACCTGCTTGAACTAAGACTCCTCTACTGTGGTCTGTCCGATACTGTGTTACAAGATGGT
TATTTCAGAAACTTAGGGTCTTTGTCTCGCCTGGACCTGTCCAAAAATGAGATTCGTAGC
CTTAAGCTTCATCCTTCATTCTGGGAATTGAATTCCCTGAAGTCCATTGATTTTTCCCTC
AACCAGATCCCCATCGTGTGTGAACACGAGCTCCAGCCGCTCCAAGGGAAAACCCTCTCC
CTGTTCAACCTCGCTGCCAATCACCTGTACAGTAGGGTCTCCGTGGACTGGGGCGCGTGC
ATGAACCCGTTCACAGACATGGTCCTGGAAACCCTGGACGTTTCTGGCAATGGCTGGACC
GCGGACATCACAGGGAACTTCAGCAGGGCCATCAGCGGGAGCCGGATCTCCTCCCTGGTT
CTGGCCCACCACATCATGGGGCCCGGGTTTGGCTTCCAGAACATCAGGGACCCTGACCGG
GACACGTTTGCCGGCCTGGCCGGGAGCGCGGTACTGCGGCTGGATCTGTCCCATGGCTTT
ATCTTCTCCCTGAACTTCCGACTCTTTGAGGCCCTCAAGGCCTTGAAGCTCCTGAACCTG
GCCCACAACAAGATAAACAGGATTGCGGGAGAAGCATTTTATGGCCTTGACAGCCTCCAG
GTTCTTAACATGTCATATAACCTTCTGGGGGAGCTTTACAATTCCGATTTCTACGGACTC
CCTCAGGTAGCCTATATTGATCTTCAAAACAATCATATTGGGATCATTCAGGACCGGACC
TTCAGGTTCCTGAAAACATTGCACACCTTGGATCTCCGGGACAATGCTCTTAAAACAATT
TCTTTCCTGCCAAGCATAAATACTATCTTCTTGAGTAGCAATAAACTGGTGACCTTGCAG
AACATG---AGACTTAAAGCCAACTTCCTCCACTTATCAGAGAACAGGCTAGAAGATCTG
GACGATCTCTACTTCCTCCTCCGGGTCCCTGACCTCCAGGTCCTCATTCTGAATCAAAAT
CGCTTTTCCTCTTGCAGCCGA---GCTCACGGC---CCTACAGGCAGCCGCAGCTTAGAA
AAGCTTTTCCTTGGAGGAAACATGTTGCAGCTTGCCTGGGAAACCGGCTTCTGCTGGGAT
GTGTTCAAGGGGCTCTCCCGGCTCCAGATCCTTTATCTGAACAACAACTACTTGACCTTC
CTCCCGCCGGGGGCACTTAGTGATCTGACTGCTCTGAGGGGCCTCGACCTCAACTCCAAC
AGGCTGACGGCTCTTGCTCCTGGCGACTTGCCTGCGAACCTGGAGGTGCTGGACGTGTCC
AGGAACCAGCTCCTGTCCCTGGACCCCGACTTGTTTGCGTCCCTCAGGGCCGTGGACATA
ACGCACAACAGGTTCATCTGTGAGTGTGACCTCCGTCCTCTCATCACTTGGCTCAACCAG
ACCAACGTCACTGTATTCGGGTCTCATGCAGACATCTACTGCATGTACCCCAACGAGCTC
GCGGGGACCCCCCTCTCCTCTGTGTCCATGGAGGACTGCGATGAGGAGGAGGTCTTGAAG
GTCATAAAGTTGTCCCTTTTCATCTCATCCACGGTCACTCTGACTCTGTTCCTCGTGACC
ATCGTTGTGGTCACCAAGCTCCGGGGCCTTTGTTTCATCTGTTACAGGGCGGCCCACAGA
CTGCTGCCCACGGTCTATGCTGAGCGCCGCGAGTCCGACACATACAAATACGATGCCTAC
CTATGCTTCAGCGGCAGAGACTTCGAGTGGGTGCAGAGAGCTCTGCTCAGACACCTGGAT
GCTCAGTACAGCGACCAGAACAGATTCAACCTGTGCTTTGAAGAAAGAGACTTCGTCCCG
GGGCGGGAGCACATCGCCAACATCCAGGATGCCGTGTGGGGCAGCAGGAAGGTGGTCTGT
CTCGTGAGCAGACACTTCCTCCGAGACGGCTGGTGCCTGGAAGCCTTCACTTACGCCCAG
AACAGGTGCGTGTCTGACCTGGACGGCGCCCTCATCCTGGTGATCGTCGGGTCCCTATCC
CAGTATGACCTGAGGAAGCATCAGTGTATCAGAGGGTTTGTGCGGAAGCGACAGTACTTG
AGGTGGCCCGAGGATCTCCAGGACGTTGGCTGGTTCCTTCACACACTCTCTCAGCACATT
CTGAAGAAAGGGAAGGACGCCAAGAGGGACGGTAGCATCCCACTGCAAACTGTGGCGGCC
GTCTCC
>Hyrax
------------------------------------------------------------
------------------------------------------------------------
------------------------------------------------------------
------------------------------------------------------------
------------------------------------------------------------
------------------------------------------------------------
------------------------------------------------------------
------------------------------------------------------------
------------------------------------------------------------
------------------------------------------------------------
------------------------------------------------------------
------------------------------------------------------------
------------GGGAATTTTAGCAATGCCATCAGCGGAAGCCAGACTTCCTCCTTGGTT
CTTGCCCACCATATCATGGGCTCTGGATTCGGGTTCCATAACATCAGAGACCCTGACCGG
AGCACCTTTGCAGGCCTAGCAAGGAGCTCGGTGATCCACCTGGACCTTTCCTACGGGTAT
ATTTTCTCGTTGAACTTCCGGCTCTTTGAGACCCTCAGGGAGTTGAAAGCACTGAATTTG
GCCCACAACAAGATTAACAAGATTGTGGAGGGAGCCTTTTATGGACTCCATAGCCTCCAA
GTTCTCAATCTGTCGTATAACCTTCTGGGGGAGCTTTATGATTATAATTTCAATGGACTT
CCAAAGGTAAGCTATGTTGATCTGCAAAAGAACCACATTGGGATCATTCAGAACCAAACA
TTCAGATTCTTGAAAAATCTACATACCTTAGATCTCCGGGACAATGCCCTGAAGACAATT
AATTCTATTCCCAGCATACCTACTATCTTCTTGGGTGGCAATAAACTGGAGACTTTGCCG
GACATC---AGCCTCAAGGCCAACTTCATCCACTTATCAGAGAACAGACTGGAAAATCTG
GCTGATGTCTACTTCCTTCTCCAAGTGCCTCATCTTCAGACTCTCCTTGTAGACCAAAAC
CGCCTTTCCGCCTGTAGCCAA---AGACACGGACACCCTGCCCAGAACCTTAGCGTAGAA
ACACTGTTCCTCGGGAGAAATATGCTACAACTAGCCTGGGAAACCAGGCTCTGCTGGGAC
ATTTTTAAGGGGCTGTCTCACCTCCAAATACTATATTTGAATAGTAACTACCTGACTTTC
CTGCCACCGGGAGTATTTAGTGACCTGACTGCATTGAGAGGACTCGACCTCAGCACCAAC
AAGCTGACGGTTCTTTCTCCTGGTGATTTACCTGCTAGTTTAGAGATCCTAGATGTGTCC
TGGAACCAGCTCCTGTCCCCTGATCCCAGTTTGTTTGCATCTCTCACGGCCGTGAATGTA
AGGCATAACAGTTTCGTCTGTGGCTGTGAACTGAGCCCCTTCATCAGCTGGCTCAATCAA
ACAAACGTGACTGTCCTCGGCGCTCCTGCAGACATGTACTGCACCTTCCCCATGGAGGTC
TTGGGGGTCTCCCTCTTCTCTGTTTCCATGGAGATGTGTGATGAAGAGAGAGCCTTCCAG
GCCCTGAAGTTTTCCCTTTTCATCTTTTTCACCATCGTGTTGATGCTTTTCCTCATAACC
GTCCTCACAGTCACCAAGTTCCGCGGGTTTTGTTTCCTCTGTTATAAGACAGCCCAGGGA
CTGGTGTCCAGGGGCCACCGCCAGGGCCCGGACACCGATCCCTACAAGTATGACGCCTAC
TTCTGTTTCAGTAGTAAAGACTTTGAGTGGGTGCAGAATGCTTTGCTCAAGTGCCTGGAT
GTTCAGTACAGTGACCAAAACAGATTTAACCTGTGCTTCGAAGAAAGGGACTTTGTTCCA
GGAGAAAACCACATAGCCAACATCCAGGAGGCCGTCTGGAGCAGCCGAAAGATTGTTTGC
CTGGTGAGCAGGCACTTTCTCCAGGACGGCTGGTGCCTTGAAGCCTTCAGCTACGCCCAA
GGCCGGTGCTTGTCTGACCTCAGCAGTGACCTGATCATGGTG------------------
------------------------------------------------------------
------------------------------------------------------------
------------------------------------------------------------
------
>Tenrec
ATGAGAGACCACCTCGAACTCCTCTTAGGAGTGGTGCTCGTCACCGGTCCTGCGCTTGGC
ATCTCTCCCTGCTCCTTTGATCATGGGGTAGCCTTATACCGTTTCTGCAACCTCACCCAA
GTTCCCCACATCCCTCCA---ACCATGAAAATCCTCCTCCTGAGCTTCAACTCGATCAGG
ACCATCACACCCACGTCCTTCCCCTTCTTGGAGCAGCTGCAGCTGCTGGAACTTGGGACC
CAGTTTACACCCTTGACTATTGAAAAAGAGGCCTTCCGAAACCTGCCCAACCTTTCCATC
TTGGATCTGGGCAGAAGTCAGATCAGCTTCTTGCATCCCGATGCTTTCCAGGGACTACCT
CATCTTGTTGAACTTCGACTGTTTTACTGCGGCCTCTCGGACACTGTGTTGAAAGGTGGC
TATTTCAGAAATTTAGACTCCTTAGCTCACCTAGACCTATCAAAAAACCAGATTGGCAGC
CTTCACCTCCATCCTTCCTTCCGAGAGTTGAATGCCTTGAAGTCCATAGACTTTTCCCTC
AACCAAGTCGCTTCGGTATGCGAGAGGGAGCTCAAGCCCCTGCAAGGTAAGGTGCTCTCC
TTCTTCAGCCTCGCATCTAACAACCTGTACAGCAGAATCTCAGTGGACTGGAGCAAGTGC
ATGAACCCATTCAAAAATATGGTCTTGGATACCCTCGATGTTTCTGACAATGGCTGGGCA
GTGGACACCATGAGAAACTTTAGCAATGCCATCAATGGAAGCGAGATTTTCTCTCTGGTT
CTTTCCCACCACATCATGGGCTCAGGGTTTGGCTTCCATAACCTCAAGGACCCTGACCAG
AGCACATTCGCTGGCCTGGCCAGGAGTTCATTGATCAAGCTCGACCTTTCACATGGGTTC
ATCTTCTCCCTCAACGTCCGGCTCTTTGAGACCCTCACCGAGTTGAAAGTTCTAAACCTG
GCCCACAACAAGATTAACAAAATTGTAGAAGGAGCCTTTTATGGACTTGATAGACTCCAA
GTTCTCAACCTGTCACATAACCTTCTAGGGGAACTTTATAACTCAAATTTCAATGGACTT
CCAAGAGTGGCCTATGTCGACCTAAGGAAGAACCACATTGGGATCATCCAGGACCAAACA
TTTAAGTCCCTGGGAAGTTTAAAGACCCTGGATCTCCGGGATAATGCTCTGGAAACCATC
CATATTATTCCCAGCATACCTACTATCTACTTGGGTGGCAATAAGCTTGTGAAGTTGTCC
CACATC---AGCCTCGTGGCCGACATCATCCACTTAGCGGAGAACAGACTGGAAAATCTA
GCCGACCTCTACTTTCTTCTCCAAGTGCCTCACCTTCAGATTCTCATCCTCAACCAAAAT
CGTCTTTCCTCGTGCAGCCCG---AGCCCTGCC---CCCGCAGAGAGCCTCAGCCTAGAA
CAGCTCTTCCTTGGAGAAAACATGCTGCAGCTTGCCTGGGAAACGGGGTTCTGTTGGGAT
GTTTTCAAGGGGCTGCCTCACCTCCAGTTTCTGTACCTGAACAACAACCACCTGAGTTTC
CTGCCCCCAGGGGTGTTCAGTGGCCTGGCCGCTCTGAGAGAACTGTACCTCAACTTCAAC
CGGCTGACGTCTCTTTCGCCGGGCGATCTCCCGGCTCAGCTCGAGTTCCTGGACGTGTCC
TGGAACCAGCTCCTGGCTCCAGACCCCGCTGTGTTCGCCTCACTCCGGGCGGTGGACCTC
CGGCATAACCAGTTCATCTGTGCGTGTGAACTGAGCGCCTTTATCAGCTGGCTCAATCAC
ACGAATGCCACTCTGCGGGGTGCTCCTGCGGACAGATACTGCATGTTCCCCGAGGCATTT
GCTGGGGTCCCCCTGGACTCTATTTCCACGGATGGGTGTGACGAAGAGAAAGCCTTCCAG
GCCCTAAAGTGGTCCCTTTTCATCTCTGTCACCGTGATGTTGACGCTCGTCCTCGTGACG
AGCCTCGGAGCTGCAAAGTTCCGGGGCGTTTGTTTCATGTGTTACAAGAGGGCCCAGAGA
CTGCTCTTCGGGGTCTCCCCCCAGCGCCTGGAACTGGACAGGTACAAATATGATGCCTAT
TTGTGCTTCAGCAGCAAAGACTTTGAATGGGTGCAGTCTGCGTTGCTCGTGCGCCTGGAC
ACTCAGTACAGTGACCAGAACAGGTTTAGCCTGTGCTTTGAGGAAAGGGACTTCGTTCCT
GGGGAGAACCATGTGGTCAACATCCAGGACGCCGTGTGGAGCAGCCGGAAGATTGTGTGC
CTTGTGAGCAGACACTTTCTCCGAGATGGGTGGTGCCTCGAAGCCTTCAGTTACGCCCAG
AGCAGGTGCCTCGCCGACCTCCGCAGTGCCCTCATCGTGGTGGTGGTTGGGTCCCTGTCC
CAGTACCAGCTGATGAAGCACCGGCCCCTCCAAGGGTTCATCCAGAAGCAGCAGTACTTG
AGGTGGCCTGAGGACATGCAGGACGTGGAATGGTTTCTCAATAAACTCTCTCGGGAAATA
CTCAAGAAAGAGAAGAAACAGAAGAGAGGAAGTAGCATCCCACTGCAAACGGTAGCAACC
ATCTCC
>Pika
ATGGCAGATCACCTTGACCTTCTCATAGGAGTGGTGCTCATGGTGAGTGCTGTGTTTGGA
ATTGTTCCCTGCTCCTTTGACGGGCAGGTGGCTTTCTATCGTTTCTGCAACCTCACCCAG
GTCCCGCAGGTCCTCAAC---AGCACAGAGAGTCTTCTGCTAAACTTCAACTATATCAGG
ACAGTCACCACCTCGTCCTTCCCCCTCCTGGAGCAGTTGCAGCTGCTGGAGCTTGGGACC
CAGTACACGCCCTTGACCATTGCCAAAGATGCCTTCAGGAACCTGCCCAACCTTAAGATC
TTGGACTTGGGCCAAAATCAGTTCAGCGTCTTGCATCCAGATGCCTTCCAGGGGCTACCC
CATCTGATTGAACTTCGGTTATTTGGCTGTGGTCTCTCTGATATTGTATTAAAAGATGGT
TATTTCCGAAATTTAAATTCCTTGTCTCGCTTGGACCTATCCATCAATCAGATTCAAAGT
CTTTCCCTTCATGCTTCATTTGCAGACTTGAATTCCTTAAAGTCGGTAGACATCTCCCTC
AATCAAATATTAGTTGTGTGTGAGAGTGAGCTCCAGCCCCTCCAGGGGAAAGAGTTCTCT
TTCTTCAATCTGGCAAACAATAACCTGTACAGCAGAGTGCCCGTGGCCTGGGAGACATGT
CGGAATCCATTCAGAGACATGGTGCTGGAGACCTTGGACGTTTCGGGCAATGGCTGGACT
GCAGACATCACTGGAAACTTCAGCCAGGCCATCAGTGGGAGCCAGACTTCCTCTCTGATT
CTCGCCTACCACAATATGGGTGCTGGATTTGGCTTCAACAACATCAGAGACCCTAACCAG
AGCACATTTGCTGGCCTGGCCAGAAGCTCAGTGTTGAGTTTGGATCTGTCGCACGGATTT
ATCTTCTCCCTGAACCGCAGACTCTTTGAGGCTCTTACAGCTTTGAAGGTTTTGAACCTC
GCCCACAACAAGATAAATAAGATTGCAAGTGAGGCCTTCTATGGACTTAACAAACTCCAG
ATTCTCAACATGTCGCATAACCTTCTGGGGGAGCTCTATAGTGCTGACTTTGATGGCCTG
TCTGAGCTCACCTACATCGATCTCCAAAAGAATCACATCGGCATCATCCAGACCCGAACA
TTCCAATCCCTGGAAAAACTGAGTATGTTGGATCTCCGGGACAATGCGCTTACGACCATC
TCTTCTCTTCCAAGCATTCCTACCCTCCTTTTGGCGAACAACAAACTAGCGTCCTTGTCA
GACACT---CACCTTACAGCCAAATTCCTCCAGTTAACAGAGAACAGATTAGAAAACCTG
GATGAGCTCTACTTCCTCCTCCAGATACCCCAACTCCAGATTCTCATCTTGAATGAAAAT
CGCCTTTCTTCCTGTACGCAA---AGTCACCCA---TTGACAGAGAATCTCAGCTTAGAA
CAACTTTTCCTTACCGGAAATATGTTGCAGCTGGCCTGGGAATCCGGGTGTGGCTGGGAT
CTTTTCCAAGGGCTTTCTCACCTACAAATTCTGTATCTGGATGATAACTATCTGAATTTC
CTTCCACCTGGACTGTTTAGCAACCTGACTGCCTTGAAGATCCTTAACCTCAGCTCCAAC
AGGCTGACAGCTCTTGCCCCCGGCAGCTTCCCTGCCAGTTTAGAGAGTTTGGATGTGTCC
AGAAACCAGCTGCTCTCTCCTGATCCTGATTTATTTGCCTCACTTCGCATCTTGGACATT
ACCCATAACAAGTTCATCTGTGTGTGTGAACTTAGCAAGTTTATCAGTTGGCTTAATCAA
ACCAACGTCTCTGTATTTGGATCTCCTGCAGACCTCTACTGCATGTACCCCGACTCGCTC
TTGGGGGCCTCACTCTACTCTATCTCCACTGAGGGTTGTGATGAAGAGAAAATCCTAACG
TTGCTCAAGTTCTCCCTCTTCGTTGTGTTTACTGTCACTTTGACTCTGTTCCTCTTGACC
ACTCTCATGGTCACAAAATTCCGCGGCTTTTGTTTCCTCTGTTATAAGACAGCCCAAAGG
CTGGTGTTTGGGGACCACTCCCAGGGAACAGAGCTCCATGAATACAAATATGACGCCTAC
CTGTGCTTCAGCAGCAAAGACTTCGAGTGGGTGCAGACGGCTCTGCTCAAACATCTGGAC
AGACAATACAGTGACCAAAACAGATTCAACCTCTGCATTGAACAAAGAGACTTTGTCCCG
GGAGAAAACCACATCACCAACATCCAGGCTGCTGTCTGGAGCAGTAGGAAGATAGTCTGT
CTGGTGAGCAGACACTTCCTTCGGGACGGATGGTGCCTGGAAGCCTTCAGTTATGCCCAG
AGCAGGTGTTTGTCTGATGTCAGCAGCACCCTCATCATGGTGGTAGTCGGGACTCTGAGT
CAATATCAGCTGATGAAGCATCAATACCTCCGAGGCTTTGTGCAGAAGCAGCTGTACTTG
AGGTGGCCTGAGGATCTCCAAGATGTCCACTGGTTCCTCAATAGACTGTCTCAATGCATA
GTGAAGAAGGAGAGACCAAAGAAGAGAGGTGAAAGCATTATGCTGCAAACTGTGGCCACC
ATCTCC
>Rabbit
------------------------------------------------------------
ATTCTTACTGCCTCCTTGGATGCTCGGGTGGCTCTCTATCGTTTCTGCAACCTCACCCAG
ATCCCCCAGGTCCTCAAC---ACCACGGAGCGTCTCCTGCTGAGCTTCAACTACATCAGG
ACCGTCACCACCACGTCATTCCCCTTTCTGGAGCAGCTGCAGCTGCTAGAGCTGGGGACC
CAGTTCACCCCCTTGACCATTGACAGAGAAGCCTTCCGGAACCTGCCCAATCTGAGGATC
TTGGACCTGGGCCAGAGTCAGGTCAGCTTCCTGCACCCAGACGCCTTCCAGGGACTCCCG
CATCTGCTGGAGCTTCGGTTGTTTGCCTGCGGTCTCTCGGATGCCGTCTTGCGAGATGGC
TATTTCAGAAATCTGAACTCTTTATCTCGCCTGGACCTCTCCTTCAATAAGATCCACAGC
CTTTCCCTTCACCCCTCCTTTGAGGAGCTGAGTTCCCTGAAGTCTATAGACTTCTCCTTC
AACCAAGTGCGAGCCGTGTGTGAGAGTGAGCTCAGGCCTCTCCAAGGGAAGCAGTTCTCC
TTCTTCGGCCTCGCGGATAATAACCTGTACAGCAGGGTCGCTGTGGACTGGGAGGCGTGT
GGGAATCCCTTCAGGAACATGGTGCTGGAGACCCTGGACGTTTCCGGCAACGGCTGGAAC
GTGGACATCACGGGAAACTTCAGCCGTGCCATCGGAGGGAGCCAGACTACCTCTCTGATT
CTCACCCACCACGTTATGGGTTCTGGATTTGGCTTCAGCAACCTCAGGGATCCCACCCAG
GACACATTTGCTGGGCTGGCCAGAAGCTCGGTGCTGCACCTGGATCTGTCCCATGGGTTT
ATCTTCTCCCTGAACCGCAGACTCTTTGAGACCCTCAAAGCCTTGAAGTTTCTGAACCTC
GCCCACAACAAGATAAACAAGATTGTAGACCAGGCATTCTATGGACTCGACAAACTCCAG
ATTCTCAATATGTCACATAACCTTTTGGGAGAGCTTTATAATTCTGATTTTTATGGACTA
CCTGAGCTCACCTATGTTGATCTTCAAAAGAATCACATTGGGATCATTCAGGCCCAAACA
TTCAGATCCCTGGAAAAATTAAATATGTTGGATCTCCGGGATAATGCTCTGAAGACCATT
TCTGCTATCCCGAGCATACCCACCATCCTTTTGGGGAACAATAAGCTGGTGTCTTTGCCA
AACATC---CGCCTTACAGCCAAATTCATCCAATTGTCAGAAAACAGACTGGAACACCTG
GATGACCTCTACTTCCTCCTCCGGGTACCTCAACTCCAGATTCTCATCTTGAGTCAGAAC
CGCCTTTCCTCCTGTCAACAA---AGCCACACC---CCTTCAGAGAATCTCAGCTTGGAG
CAACTTTTCCTTGAAGGCAATATGTTGCAGCTCGCCTGGGAATTCGGCCTCTGTTGGGAT
GTTTTCCGCGGGCTTTCTCGTCTGCAAATTCTGTATTTGAATAGCAACTATCTTAATTTC
CTTCCACCTGGAGTGTTTAGCGACCTGACTGCATTAAGGATCCTCAATCTCAACTCTAAC
AGGCTGACAGCTCTCGCGCCGGGCAGTTTCCCTGCCAGTTTAGAGATTCTGGATGTGTCC
AAGAACCAGCTCCTCTCTCCTGATCCGCATTTGTTTGCCTCACTGAGCGTCTTGGACATA
ACCCATAACAAGTTCATCTGTGTGTGTGAACTTAACATGTTTATCAGTTGGCTTAACCAA
ACCAATGTCACTATATTTGGATCTCCCGAAGACCTCTACTGCATGTATCCTGACTCATTC
TTTGGGGTTTCGCTCTACTCTGTTTCCATGGAGGGCTGTGATGAAGAGGAAATGTTGAAA
TCTCTGAGGTTTTCCCTGTTTGTCGTGTGGACTGTCGCTCTGACACTGTTCCTTGTGGCC
ACCCTCGGAGTCACACAGTTCCGGGGGCTTTGCTTCCTGTGTTACCAGGCTGCCCAGAGG
CTGGTGTTCGGGGACCATCCCCAGGGAACAGAACCCGATACATACAAGTATGACGCCTAC
CTGTGCTTCAGCAGCAAGGACTTTGAGTGGGTGCAGAGTGCTTTGCTCAGACACCTGGAC
AGGCAGTACAGTGACCAAAATAGATTCAACCTCTGCTTTGAAGAAAGAGACTTTGTCCCA
GGGGAAAACCACATCGCCAACATCCAGGCTGCCGTGTGGAGCAGCAGAAAGATCGTCTGT
GTGGTGAGCAGACACTTCCTTCGCGACGGCTGGTGCCTGGAAGCCTTCAGTTACGCCCAG
AGCAGGTGTTTCTCTGACATCAGCAGCGCGCTCATCATGGTGGTGGTCGGGTCCCTGACC
CAGTACCAGTTGATGAAGCATCAGTGCCTCCGAGGATTTGTCCAGAAGCAGCAGTACTTG
AAGTGGCCCGAGGATCTCCAGGATGTTGGCTGGTTTCTCAGCAAGCTCTCTCAACACATA
GTAAAGAAAGAAAAAGAAAAGAAGAAAGATGAAAACATTGTGATGCAAACGCTGGCCACC
ATCTCC
>Pig
ATGGGAGACTGCCTGGTCCTGCTCTTGACC---TTGCTCGTGGCCAGTCCTGCACTTGGA
ATGCCTTCCTGCTTCTTTGATGGCCAGAGGGCTATCTATCGTGGCTGCAACCTCACCCAG
GTTCCCCAGGTCCCCAGT---GGCACCAAGAGCCTCCTGCTCAGCTTCAACTACATCAGG
ACGGTCACAGCTGGTTCCTTCCCCTTCCTGGAGGGGCTGCAGCTGCTGGAGCTCGGGACT
CAGTTGACTCCCTTGAGCATTGACAGGGAAGCCTTCAGGAACCTGCCCAATCTCAGGATC
TTGGACCTGGGCCATAGTCAGATCGCATTCTTGCACCCAGATGCATTTCAGGAACTGCCC
CATCTTTCTGAACTTCGACTGTTTTCCTGTGGTCTCTCTGATGCTATCTTAAAAGATGGT
TATTTCAGAAATTTGGCATCTTTAACTCGCTTGGACCTATCCAAAAATCAGATTCAGAGT
CTTCACCTTCATCCTTCATTCCAGGAACTGAATTCCTTGAAGGCCATTGATCTGTCCCTC
AACCAGATACCCCTTGTGTGCGAGCAGGGGCTCAAACCCCTCCAAGGGAAAACGCTCTCC
TTTTTAAGCCTTGCGGATAATAACCTGTACAGTAGGGTCTCGGTGGATTGGGGGAAGTGT
ATGAACCCTTTCAGAAACATGGCCTTGGAAATGCTAGATGTTTCTGGCAATGGCTGGACA
GCGGACACCACAAGGAACTTCAGCCAGGCCGTCAATGGAAGCCAGATTTCCTCCTTGGTT
CTCGCCCACCACATTATGGGTTCTGGGTTTGGCTTCCATAACATCAAAGATCCTGACCAT
CACACCTTTGCCAGCCTGGGCAGAAGCTCCCTGATACAGCTGGACCTTTCTCATGGGTTT
ATCTTCTCCCTGAACTTCCGACTCTTTGGGACCCTCAAGGAGCTGAAAGTTCTGAACCTG
GCCTTCAACAAGATAAACAAGATTGCAGACCAAGCATTTCATGGACTTGACAACCTCCAG
ATTCTCAACATGTCATATAACCTTCTGGGGGAACTATATAATTCTAATTTTGAAGGACTG
CCTAAGCTCGCTTATATTGATCTGCAGAAGAATCACATTGGGATCATTCAGGACCAAACA
TTCAGGTTCCTAAAAAAATTAAATACCTTGGATCTCCGGGATAATGCTCTTAAAACAATT
CAGTTTATTCCGAGCATACCTACTCTCTTCTTGGGCGGCAATAAACTGGTGACTTTGCCA
AACATC---AGGCTTACGGCCAACTTCATCCACTTATCAGAGAACAGGCTAGAAAATCTG
GATAACCTCTACTTCCTTCTCCAGGTACCTCATCTCCAGATTCTCATTTTAAATCAAAAT
CGCTTTTCCAATTGTAACCAG---AGGCACGCG---CCTTCAGAGAATCCCAGCTTGGAA
CAGCTTTTCCTCGGAGAAAATATGTTGCAACTTGCCTGGGAAGCCGGCTTCTGTTGGGAT
GTTTTTAAGGGGCTTTCTCATCTCCAAGTCCTGTATTTGAATAACAACTACCTGAATTTC
CTTCCACCAGGAGTCTTTCGCCATCTGACTGCACTGAGGGGACTCAGCCTCAGCTACAAC
AGGCTAACAGTTCTTTATCCGGGTGACTTACCTGCTCACCTCGAGGTCCTGGATCTATCC
AGAAACCAGCTCCTCTCTCCCGATCCTGACTTATTCACCTCACTAAGTGCCGTGGACCTG
AGTCATAACAAGTTTGTTTGTGACTGTGAACTTAGCACTTTTATCAATTGGCTCAATCAA
ACCAATGTCACGATATTTGGGTCTCGAGATGATATATACTGCATGTATCCGAGCTCGCTC
GCTGGGAGTCCCCTCAACACCGTTTCCATGGCAGGTTGCAGTGAAGAGGAAGTCTTAGAG
TCCCTGAAGTTTTCCCTTTTCATCTTGTTCACTGTCACCCTGACTCTGCTTTTCGTGGCC
ATCCTCGTAGTCATGAAGTTCCGGGGATTTTGTTTCATCTGTTATAAGAAAGTCCAGAGA
CTGGTGTTCAAGGACCCCAGCCTGGGAAGGGAATCAGATACATACAAATACGATGCCTAC
TTATGCTTTAGTGGCAAAGACTTTGAATGGGTGCAGGAAGCATTGCTCAAGAACCTGGAT
GCCCAGTACAGCGACCAAAACAGACTGAACCTTTGCTTTGAAGAAAGAGACTTTGTGCCG
GGGGAAGATCGCATCAGCAACATCCAGGATGCCGTGTGGAGCAGCAGGAAGGTTGTTTGT
CTGGTGAGCAGACACTTCCTTAGGGACGGCTGGTGCCTGGAAGCCTTCAGTTACGCCCAG
AGCAGGTGCTTAGCAGACCTCAATGGCACCCTCATCATGGTGGTGGTTGGGTCCCTGCCT
CAGTACCAGCTGATGAAGCATCAGTCCATCAGAGGATTTGTCCGGAAACAGCAGTACTTG
AGGTGGCCTGAGGATCTCCAGGACGTCAGCTGGTTTCTCAACAAGCTCTCTCAATACATT
CTAAAGAAAGTCAAGGAAAAAAAAAAA---------------------------------
------
>Pig_BLWx
ATGGGAGACTGCCTGGTCCTGCTCTTGACC---TTGCTCGTGGCCAGTCCTGCACTTGGA
ATGCCTTCCTGCTTCTTTGATGGCCAGAGGGCTATCTATCGTGGCTGCAACCTCACCCAG
GTTCCCCAGGTCCCCAGT---GGCACCAAGAGCCTCCTGCTCAGCTTCAACTACATCAGG
ACGGTCACAGCTGGTTCCTTCCCCTTCCTGGAGGGGCTGCAGCTGCTGGAGCTCGGGACT
CAGTTGACTCCCTTGAGCATTGACAGGGAAGCCTTCAGGAACCTGCCCAATCTCAGGATC
TTGGACCTGGGCCATAGTCAGATCGCATTCTTGCACCCAGATGCATTTCAGGAACTGCCC
CATCTTTCTGAACTTCGACTGTTTTCCTGTGGTCTCTCTGATGCTATCTTAAAAGATGGT
TATTTCAGAAATTTGGCATCTTTAACTCGCTTGGACCTATCCAAAAATCAGATTCAGAGT
CTTCACCTTCATCCTTCATTCCAGGAACTGAATTCCTTGAAGGCCATTGATCTGTCCCTC
AACCAGATACCCCTTGTGTGCGAGCAGGGGCTCAAACCCCTCCAAGGGAAAACGCTCTCC
TTTTTAAGCCTTGCGGATAATAACCTGTACAGTAGGGTCTCGGTGGATTGGGGGAAGTGT
ATGAACCCTTTCAGAAACATGGCCTTGGAAATGCTAGATGTTTCTGGCAATGGCTGGACA
GCGGACACCACAAGGAACTTCAGCCAGGCCGTCAATGGAAGCCAGATTTCCTCCTTGGTT
CTCGCCCACCACATTATGGGTTCTGGGTTTGGCTTCCATAACATCAAAGATCCTGACCAT
CACACCTTTGCCAGCCTGGGCAGAAGCTCCCTGATACAGCTGGACCTTTCTCATGGGTTT
ATCTTCTCCCTGAACTTCCGACTCTTTGGGACCCTCAAGGAGCTGAAAGTTCTGAACCTG
GCCTTCAACAAGATAAACAAGATTGCAGACCAAGCATTTCATGGACTTGACAACCTCCAG
ATTCCCAACATGTCATATAACCTTCTGGGGGAACTATATAATTCTAATTTTGAAGGACTG
CCTAAGCTCGCTTATATTGATCTGCAGAAGAATCACATTGGGATCATTCAGGACCAAACA
TTCAGGTTCCTAAAAAAATTAAATACCTTGGATCTCCGGGATAATGCTCTTAAAACAATT
CAGTTTATTCCGAGCATACCTACTCTCTTCTTGGGCGGCAATAAACTGGTGACTTTGCCA
AACATC---AGGCTTACGGCCAACTTCATCCACTTATCAGAGAACAGGCTAGAAAATCTG
GATAACCTCTACTTCCTCCTCCAGGTACCTCATCTCCAGATTCTCATTTTAAATCAAAAT
CGCTTTTCC---------------------------------------------------
------------------------------------------------------------
------------------------------------------------------------
------------------------------------------------------------
------------------------------------------------------------
------------------------------------------------------------
------------------------------------------------------------
------------------------------------------------------------
------------------------------------------------------------
------------------------------------------------------------
------------------------------------------------------------
------------------------------------------------------------
------------------------------------------------------------
------------------------------------------------------------
------------------------------------------------------------
------------------------------------------------------------
------------------------------------------------------------
------------------------------------------------------------
------------------------------------------------------------
------------------------------------------------------------
------
>Sheep
ATGGGAGACTGCCTTGACCTTCTCTTAGGAGTCGTACTCCTGACCCGTCCTGCACTTGGA
ATTTCTTCCTGCTTCTTCGATGGTTGGAGAGCCATCTATCTTTCCTGCAACCTCACCCAA
GTGCCCCAGGTCCCCAAC---ACCACCAAGAGCCTCCTGCTCAGCTTCAACTATATCAGG
ACAGTCAGAACCACATCCTTCCCCTTCCTGGAGCAGTTGCAGCTGCTGGAGCTGGGAACT
CAGTTTACTTCCTTGACCATTTACAGAGAAGCCTTCCGAAACCTGCCCAATCTCAGGATC
CTGGACCTGGGTGGAAGTCAGATAGACTTCTTGCATCCAGACGCTTTTCAGGGACTGCCC
CACCTCACTGAACTTCGACTGTTTTTCTGTGGTCTCTCCGATGCTGTATTAAAAGATGGT
TATTTCAGAAATTTGGCATCTTTGACTCGCTTGGACCTATCCAAAAATCAAATTCAGAGT
CTTCATCTTCATCCCTCTTTCCGGGAACTGAATTCCTTGAAGTCCATTGATTTTTCCCTC
AACCAAATACCTATTGTATGTGAGCAGGAGTTCAAACCCCTCCAAGGGAAAACACTCTCC
TTCTTAAGCCTTGCTGATAACCACTTGTACAGCAGGGTGTCAGTGGACTGGAAGAGGTGT
CTGAACCCATTCAGAAACATGGTCCTGGAAACCCTAGATGTTTCTGGCAATGGCTGGGGG
GTGGACATCATGAGAAACTTCAGCAATGCCATCAATGGGAGCCAGATTTTCTCTTTGGTT
CTTACCCATCACATTATGGGTTCTTCGTTTGGCTTCTCCAACCTGAAGGATCCTGACCAG
CACACCTTTGCTGGGCTAGCCAGGAGCTCGATGATACAGCTGGACATTTCACATGGGTAT
ATCTTCTCCCTGAACTCCAGAGTCTTTGAAACGCTCCAGGAGCTGAAGGTCCTAAACCTC
GCCTACAACAAGATAAACAGTATTTCGAGGAACGCGTTTTATGGACTCGACAACCTCCAA
GTTCTCAATATATCATATAACCTTCTTGGGGAATTATATAATCATGATTTCAATGGACTA
CCTAAGGTAGCCTATATTGACCTGCAGAAGAATCACATTGGGATCATTCAGGACAAAACA
TTCAAATTCCTGGGGAAATTAAATACCCTGGACCTCCGGGATAATGCTCTTAAAACAATT
CATTTTCTTCCAAGCATTCCTAATATCTTCTTGGGTGGCAATAAGCTGGTGACTTTGCCA
AACATC---CCACTTACAGCCAATTTGATCCAATTATCAGAGAATAGGCTAGAAAATCTG
AATGATCTCTACTTCCTTCTCCAGGTACCTCATCTCCAGATTCTCATTTTAAATCAAAAT
CGCTTTTCCTTTTGTCCACAA---AACCATGCC---CCTTCAGAGAATCCCAGCCTAGAA
AAGCTTTTCCTTGGAGAAAATATGTTGCAACTTGCCTGGGAAACCAAGTCATGTTGGGAT
ATTTTTAAGGGGCTTTCTCATCTCCAACTCCTCTATCTGAATCAAAACTACCTGAATTTC
CTTCCACCAGGAGTATTTCATCATCTGACTGCACTGAGGGGACTCAGCCTCAGAGACAAC
AGGCTGACTGTTCTTTCTCCTGGCGACTTACCTGCTAACTTAGAGATCCTGGATATATCT
GGAAACCAGCTCCTCTCTCCTGATCCTGATTTATTTGCATCACTGAGTGCCATGGACATA
ACTCATAACAAATTCATCTGTGATTGTGAACTTAGTGCTTTTATCCATTGGGTCAATCAA
ACCAATATCACAATATCTGGGTCTCCAGCAGACATGTACTGCATGTACCCAAACTCTCTG
GCTGGGGTGTCCATTTACAGTCTTTCCACAGAAGGTTGTGAAGAAGAAGAATTTTTAGAG
TCCCTGAAGTTTTCCCTTTTCATCTTATTCACTGTCACCTTGACTCTGTTCCTCGTGATC
ATCCTCATGGTTACAAAGTTCCGGGGGTTTTGTTTCATCTGTTATAAGAAAGCCCAGAGT
CTGCTGTTCAAGGACCCCATCAAGGGAAGAGAATCAGATACATACAAATACGATGCCTAT
TTGTGCTTCAGTAGCAAAGACTTTGAATGGGTGCAGAACGCTTTGCTCAAACACCTGGAT
GTCCAGTATAGCAACCAAAACAGATTTAACCTGTGCTTTGAAGAAAGAGACTTTATGCCC
GGGGAAAACCACATCGCCAACATCCAGGATGCCGTGTGGAGCAGCAGGAAGACTGTCTGT
CTCGTGAGCAGACACTTCCTTAGAGACGGGTGGTGCCTCGAAGCCTTCAGTTACGCCCAG
AGCAGGTGCTTAGCTGACCTCAACGGCGCCCTCATCATGGTGGTGGTGGGGTCCCTGTCC
CAGTTCCATCTGATGAAGCATCAGTCCATCAGAGGGTTCGTCCAGAAACGGCAGTACTTG
AGGTGGCCTGAGGATCTCCAGGATGTTGACTGGTTTCTCAATAAACTCTCTCAATGCATT
CTAAAGAAAGAAAAGGAAAGGAAGAAAGACAGTGCTATTCAGCTGCAAAGTGTAACCACC
ATCTCC
>Rat
ATGGCGTATCAGCTTGACCTTCTCATAGGCGTGGTCTTCATGGCCAGCCCCGTGTTAGAA
ATGTCTCCCTGCTTCTCTGATGGCCGGATAGCCTTATTCCGAGGTTGTAACCTTACCCAG
ATTCCCTGGGTCCTCAAC---ACGACTGAGAGGCTCCTACTCAGCTTCAATTACATCAGT
ACGGTTGTCACCACATCGTTTCCACTCCTGGAGCAGCTCCTGCTACTGGAGCTGGGGACC
CAGTATGCTCGCTTGACAATTGGCCAGGAGGCCTTCCGAAACCTGCCCAACCTCAGGATC
TTAGACCTGGGCCAGAGCCAGATTGAAGTCTTGAATCCAGACGCTTTTCAGGGACTGCCC
CATCTCTTCGAACTTCGGCTGTTTGACTGTGGACTCTCCAATGCTGTATTAAGGGACGCT
TACTTCAGAAATCTAAATTCACTAGCTCGCTTAGACCTCTCTGCCAACGAGATTCACAGC
CTTCACCTCCACTCTTCATTTCAGGAACTGAGTTCCTTAAGCGATATAAATTTTTCTTTC
AACCGGATATTCACTTTATGTGAAGATGAACTCCAGCCTCTCCAGGGCAGAACACTTTCT
TTCTTTGGCCTCAAATCAACCAGCCTGTTCAGCAGAGTCTTCGTGGACTGGGAGGCATGC
AGGAACCCCCTCAGAGGCATAAGGCTAGAGACTCTAGACCTTTCTGAAAATGGCTGGACA
GCGGCCATCTTAGGGAACTTCAGCCACACCATCCAGGGAAGCCACATTTCCTCTTTGATT
CTTACATACCACATCATGGGTTCTGGCTTTGGCTTCCAGAACATCAAAGATCCCGACCAG
AGCACATTTGCCAGCCTGGCCAGGAGTTCGGTGCTACAACTGGACCTTTCACACGGCTAT
ATCTTCTCCTTGAACCCCCGACTGTTTGAGACGCTGAAGGATTTGAAGAAGCTGAACCTT
GCCTTCAACAAGATAAACAAGATCAGCGATTACGCGTTTCATGGACTCGACAGCCTACAG
ATTCTCAATCTATCCTATAATCTTTTGGGAGAACTCTACAATTCCAACTTCTATGGGCTT
CCTAGCATAGCCTACCTTGACCTTCAAAGGAACCACATTGGGATCATTCAAGACCGAACA
TTCAGATTATTAAAAAAGCTACAAACCTTAGATCTCCGTGACAATGCTCTTAAAACCATT
GGTTTTATTCCAAGTGTACAGATGGTCCTCCTGGGTAGCAATAAGCTGACCCATTTGCCA
CACGTC---CGCTTTACCGCCAACTTCATAGAGTTATCTGAAAATGGGCTAGAAAATCTG
TCTGACCTCTACTTCCTCCTGCGAATCCCCGGTCTCCAGTTTCTCATCCTAAATCAGAAC
CGCCTTTCGTCCTGCAGCAATGTGGACTACGCC---CCTTCCCAGAACCTGAGCTTAGAA
CAGCTTTTCCTTGCAGAGAACATGCTACAGCTCGCCTGGGAGACCGGCCTCTGTTGGGAT
ATTTTTAAAGGCCTTTCCCGCCTCCAAATCCTTTACCTGAATAATAACTACCTTAATTTC
CTCCCGCCCGGAATATTTAACGGCCTGGTTGCATTACGGATGCTCAGTCTCAGTGCTAAC
AGGCTAACCATGCTCTCTCCGGGCAGTTTACCTGCTAATTTAGAGATTCTCGACATATCT
AGAAATCAGCTTTTCTCTCCCGACCCTGGTTTGTTTTCTTCGCTCCGTGCCTTGGACATA
ACTCACAACGAGTTCATCTGTGACTGTGAACTTAGCACTTTTATCGTCTGGCTCAACCAA
ACCAATGTCACCCTATTCGGTTCTCCTGCAGATGTATATTGCATGTACCCCAATTCACTG
CTAGGGAGCTCCCTCTACAACATATCCACCAAGGACTGCGATGAAGAGGAAGCCGTGCGC
TCCCTAAACTTTTCCCTTTTCATCCTGTGCACAGTCACTTTGACTCTGTTCCTCGTCATC
ACCCTCATAGTCACAAAATTCCGGGGGATTTGTTTCCTGTGTTTTAAGACCATCCAGAAA
CTGATGTTTAAGGGCAAGTTCCGGAATCCGGAACCTAGCGCATACAGATATGACGCCTAC
TTCTGCTTCAGTAGCAAAGACTTTGAATGGGCACAGAACGCGCTGCTCAAACACCTGGAT
GCTCAGTACAGTTCCCAAAACAGGCTCAGGCTGTGCTTTGAAGAAAGAGATTTCATTCCG
GGGGAAAACCATATCTCCAACATCCAGGCAGCTGTCTGGGGCAGCAGAAAGACGGTATGT
CTAGTAAGCAGACACTTCCTTAAGGATGGCTGGTGCCTGGAAGCCTTCAGGTATGCCCAG
AGCCGGTGTCTGTCTGACCTCAAGCGTGTTCTCATCGTGGTAGTGGTGGGTTCGCTGCCC
CAGTATCAGCTAATGAGACATGAGACCATCAGAGGGTTTCTGCAAAAGCAGCAGTATTTG
AGGTGGCCCGAGGACCTCCAGGATGTTGACTGGTTTCTCGATAAACTGTCTGGATGCATA
CTGAAGGAAGAGAAAGGAAAGAAGAGAAGCAGTCCCATTCAGTTGCGAACCATAAGGACG
GTTTCC
>Mouse_gi_7648686
ATGGCATGTCAACTTGACTTGCTCATAGGTGTGATCTTCATGGCCAGCCCCGTGTTGGTA
ATATCTCCCTGTTCTTCAGACGGCAGGATAGCCTTTTTCCGAGGCTGTAACCTCACCCAG
ATTCCCTGGATCCTCAATACTACCACTGAGAGGCTCCTGCTCAGCTTCAACTATATCAGT
ATGGTGGTTGCCACATCATTTCCACTCCTGGAGCGGCTCCAGTTGCTGGAGCTGGGGACC
CAGTATGCTAACTTGACCATTGGTCCAGGGGCTTTCAGAAACCTGCCCAATCTTAGGATC
TTGGACTTGGGCCAAAGCCAGATCGAAGTCTTGAATCGAGATGCCTTTCAAGGTCTGCCC
CATCTCTTGGAACTTCGGCTGTTTTCCTGTGGACTCTCCAGTGCTGTGTTAAGTGACGGT
TACTTCAGAAATCTATATTCATTAGCTCGCTTAGACCTATCTGGCAACCAGATTCACAGC
CTCCGCCTCCATTCTTCATTCCGGGAACTGAATTCCTTAAGCGACGTAAATTTTGCTTTC
AACCAAATATTCACTATATGTGAAGATGAACTCGAGCCTCTGCAGGGCAAAACACTGTCT
TTCTTTGGCCTCAAATTAACTAAGCTGTTCAGCAGAGTCTCTGTGGGCTGGGAGACATGC
AGGAACCCCTTCAGAGGCGTGAGGCTAGAAACTCTAGATCTTTCTGAAAATGGCTGGACG
GTGGACATCACAAGGAACTTCAGCAACATCATCCAGGGAAGCCAGATTTCCTCTTTGATT
CTTAAACACCACATCATGGGTCCTGGCTTTGGCTTCCAGAACATCAGAGATCCTGACCAG
AGCACATTTGCCAGCCTGGCCAGAAGTTCGGTGCTGCAACTGGACCTTTCGCACGGCTTT
ATCTTCTCCTTGAATCCTCGACTGTTTGGGACACTGAAGGATTTGAAGATGCTGAACCTT
GCCTTCAACAAGATAAACAAGATTGGAGAGAATGCCTTTTATGGGCTTGACAGCCTCCAG
GTTCTCAATCTATCCTATAATCTTTTGGGGGAACTCTATAATTCCAACTTCTATGGGCTT
CCTAGAGTAGCCTACGTTGACCTTCAAAGGAACCACATTGGGATCATTCAAGACCAAACA
TTCAGATTATTAAAAACGTTACAAACCTTAGATCTCCGTGACAATGCTCTTAAGGCCATT
GGTTTTATTCCAAGCATACAGATGGTCCTCCTGGGAGGCAATAAGCTGGTCCATTTGCCA
CACATC---CACTTTACTGCCAACTTCCTAGAGTTATCTGAAAACAGGCTAGAAAACCTG
TCCGACCTCTACTTCCTCCTGCGAGTCCCCCAGCTCCAGTTTCTCATCTTGAATCAGAAT
CGCCTTTCGTCATGCAAGGCA---GCCCACACT---CCCTCGGAGAACCCAAGCTTAGAA
CAGCTTTTCCTTACAGAGAATATGCTGCAGCTGGCCTGGGAGACCGGCCTCTGTTGGGAT
GTTTTTCAAGGCCTTTCCCGCCTCCAGATTCTTTACCTGAGTAATAACTACCTTAATTTC
CTTCCACCTGGGATATTTAACGACCTGGTTGCATTACGGATGCTTAGTCTTAGTGCTAAC
AAGCTGACCGTGCTCTCTCCGGGCAGTTTACCTGCTAATTTAGAGATTCTCGACATATCT
AGAAATCAGCTTTTGTGTCCTGACCCTGCTTTGTTTTCTTCGCTTCGTGTTTTGGACATA
ACTCATAACGAGTTCGTCTGCAACTGTGAACTTAGCACTTTTATCTCCTGGCTCAACCAA
ACCAACGTCACCCTGTTCGGCTCTCCTGCAGACGTGTATTGCATGTACCCTAACTCACTG
CTAGGGGGCTCCCTCTACAACATATCCACCGAAGACTGCGATGAAGAGGAAGCCATGCGG
TCCCTAAAGTTTTCCCTTTTCATCCTGTGCACGGTCACTTTGACTCTATTCCTCGTCATC
ACCCTTGTAGTCATAAAGTTCCGGGGAATCTGTTTCCTGTGCTATAAGACCATCCAGAAG
CTGGTGTTCAAGGACAAGGTCTGGAGTTTGGAACCTGGTGCATATAGATATGATGCCTAC
TTCTGCTTCAGCAGCAAAGACTTTGAATGGGCACAGAATGCTTTGCTCAAACACCTGGAT
GCTCACTACAGTTCCCGAAACAGGCTCAGGCTATGCTTTGAAGAAAGAGACTTCATTCCG
GGGGAAAACCATATCTCCAACATCCAGGCGGCTGTCTGGGGCAGCAGGAAGACGGTGTGT
CTAGTGAGCAGACACTTCCTGAAGGATGGTTGGTGCCTGGAGGCCTTCAGGTATGCCCAG
AGCCGGAGTCTGTCTGACCTCAAGAGCATTCTCATCGTGGTGGTGGTGGGATCGCTGTCC
CAGTATCAGCTGATGAGACATGAGACCATCAGAGGGTTTCTGCAAAAGCAACAGTACTTG
AGGTGGCCTGAAGACCTCCAGGATGTTGGCTGGTTTCTCGATAAACTCTCCGGATGCATT
CTAAAGGAAGAAAAAGGAAAGAAAAGAAGCAGTTCCATCCAGTTGCGAACCATAGCAACC
ATTTCC
>Mouse_gi_115545512
ATGGCATGTCAACTTGACTTGCTCATAGGTGTGATCTTCATGGCCAGCCCCGTGTTGGTA
ATATCTCCCTGTTCTTCAGACGGCAGGATAGCCTTTTTCCGAGGCTGTAACCTCACCCAG
ATTCCCTGGATCCTCAATACTACCACTGAGAGGCTCCTGCTCAGCTTCAACTATATCAGT
ATGGTGGTTGCCACATCATTTCCACTCCTGGAGCGGCTCCAGTTGCTGGAGCTGGGGACC
CAGTATGCTAACTTGACCATTGGTCCAGGGGCTTTCAGAAACCTGCCCAATCTTAGGATC
TTGGACTTGGGCCAAAGCCAGATCGAAGTCTTGAATCGAGATGCCTTTCAAGGTCTGCCC
CATCTCTTGGAACTTCGGCTGTTTTCCTGTGGACTCTCCAGTGCTGTGTTAAGTGACGGT
TACTTCAGAAATCTATATTCATTAGCTCGCTTAGACCTATCTGGCAACCAGATTCACAGC
CTCCGCCTCCATTCTTCATTCCGGGAACTGAATTCCTTAAGCGACGTAAATTTTGCTTTC
AACCAAATATTCACTATATGTGAAGATGAACTCGAGCCTCTGCAGGGCAAAACACTGTCT
TTCTTTGGCCTCAAATTAACTAAGCTGTTCAGCAGAGTCTCTGTGGGCTGGGAGACATGC
AGGAACCCCTTCAGAGGCGTGAGGCTAGAAACTCTAGATCTTTCTGAAAATGGCTGGACG
GTGGACATCACAAGGAACTTCAGCAACATCATCCAGGGAAGCCAGATTTCCTCTTTGATT
CTTAAACACCACATCATGGGTCCTGGCTTTGGCTTCCAGAACATCAGAGATCCTGACCAG
AGCACATTTGCCAGCCTGGCCAGAAGTTCGGTGCTGCAACTGGACCTTTCGCACGGCTTT
ATCTTCTCCTTGAATCCTCGACTGTTTGGGACACTGAAGGATTTGAAGATGCTGAACCTT
GCCTTCAACAAGATAAACAAGATTGGAGAGAATGCCTTTTATGGGCTTGACAGCCTCCAG
GTTCTCAATCTATCCTATAATCTTTTGGGGGAACTCTATAATTCCAACTTCTATGGGCTT
CCTAGAGTAGCCTACGTTGACCTTCAAAGGAACCACATTGGGATCATTCAAGACCAAACA
TTCAGATTATTAAAAACGTTACAAACCTTAGATCTCCGTGACAATGCTCTTAAGGCCATT
GGTTTTATTCCAAGCATACAGATGGTCCTCCTGGGAGGCAATAAGCTGGTCCATTTGCCA
CACATC---CACTTTACTGCCAATTTCCTAGAGTTATCTGAAAACAGGCTAGAAAACCTG
TCCGACCTCTACTTCCTCCTGCGAGTCCCCCAGCTCCAGTTTCTCATCTTGAATCAGAAT
CGCCTTTCGTCATGCAAGGCA---GCCCACACT---CCCTCGGAGAACCCAAGCTTAGAA
CAGCTTTTCCTTACAGAGAATATGCTGCAGCTGGCCTGGGAGACCGGCCTCTGTTGGGAT
GTTTTTCAAGGCCTTTCCCGCCTCCAGATTCTTTACCTGAGTAATAACTACCTTAATTTC
CTTCCACCTGGGATATTTAACGACCTGGTTGCATTACGGATGCTTAGTCTTAGTGCTAAC
AAGCTGACCGTGCTCTCTCCGGGCAGTTTACCTGCTAATTTAGAGATTCTCGACATATCT
AGAAATCAGCTTTTCTCTCCTGACCCTGCTTTGTTTTCTTCGCTTCGTGTTTTGGACATA
ACTCATAACGAGTTCGTCTGCAACTGTGAACTTAGCACTTTTATCTCCTGGCTCAACCAA
ACCAACGTCACCCTGTTCGGCTCTCCTGCAGACGTGTATTGCATGTACCCTAACTCACTG
CTAGGGGGCTCCCTCTACAACATATCCACCGAAGACTGCGATGAAGAGGAAGCCATGCGG
TCCCTAAAGTTTTCCCTTTTCATCCTGTGCACGGTCACTTTGACTCTATTCCTCGTCATC
ACCCTTGTAGTCATAAAGTTCCGGGGAATCTGTTTCCTGTGCTATAAGACCATCCAGAAG
CTGGTGTTCAAGGACAAGGTCTGGAGTTTGGAACCTGGTGCATATAGATATGATGCCTAC
TTCTGCTTCAGCAGCAAAGACTTTGAATGGGCACAGAATGCTTTGCTCAAACACCTGGAT
GCTCACTACAGTTCCCGAAACAGGCTCAGGCTATGCTTTGAAGAAAGAGACTTCATTCCG
GGGGAAAACCATATCTCCAACATCCAGGCGGCTGTCTGGGGCAGCAGGAAGACGGTGTGT
CTAGTGAGCAGACACTTCCTGAAGGATGGTTGGTGCCTGGAGGCCTTCAGGTATGCCCAG
AGCCGGAGTCTGTCTGACCTCAAGAGCATTCTCATCGTGGTGGTGGTGGGATCGCTGTCC
CAGTATCAGCTGATGAGACATGAGACCATCAGAGGGTTTCTGCAAAAGCAACAGTACTTG
AGGTGGCCTGAAGACCTCCAGGATGTTGGCTGGTTTCTCGATAAACTCTCCGGATGCATT
CTAAAGGAAGAAAAAGGAAAGAAAAGAAGCAGTTCCATCCAGTTGCGAACCATAGCAACC
ATTTCC
>Homo_sapiens_gi_13810567
ATGGGAGACCACCTGGACCTTCTCCTAGGAGTGGTGCTCATGGCCGGTCCTGTGTTTGGA
ATTCCTTCCTGCTCCTTTGATGGCCGAATAGCCTTTTATCGTTTCTGCAACCTCACCCAG
GTCCCCCAGGTCCTCAAC---ACCACTGAGAGGCTCCTGCTGAGCTTCAACTATATCAGG
ACAGTCACTGCTTCATCCTTCCCCTTTCTGGAACAGCTGCAGCTGCTGGAGCTCGGGAGC
CAGTATACCCCCTTGACTATTGACAAGGAGGCCTTCAGAAACCTGCCCAACCTTAGAATC
TTGGACCTGGGAAGTAGTAAGATATACTTCTTGCATCCAGATGCTTTTCAGGGACTGTTC
CATCTGTTTGAACTTAGACTGTATTTCTGTGGTCTCTCTGATGCTGTATTGAAAGATGGT
TATTTCAGAAATTTAAAGGCTTTAACTCGCTTGGATCTATCCAAAAATCAGATTCGTAGC
CTTTACCTTCATCCTTCATTTGGGAAGTTGAATTCCTTAAAGTCCATAGATTTTTCCTCC
AACCAAATATTCCTTGTATGTGAACATGAGCTCGAGCCCCTACAAGGGAAAACGCTCTCC
TTTTTTAGCCTCGCAGCTAATAGCTTGTATAGCAGAGTCTCAGTGGACTGGGGAAAATGT
ATGAACCCATTCAGAAACATGGTGCTGGAGATACTAGATGTTTCTGGAAATGGCTGGACA
GTGGACATCACAGGAAACTTTAGCAATGCCATCAGCAAAAGCCAGGCCTTCTCTTTGATT
CTTGCCCACCACATCATGGGTGCCGGGTTTGGCTTCCATAACATCAAAGATCCTGACCAG
AACACATTTGCTGGCCTGGCCAGAAGTTCAGTGAGACACCTGGATCTTTCACATGGGTTT
GTCTTCTCCCTGAACTCACGAGTCTTTGAGACACTCAAGGATTTGAAGGTTCTGAACCTT
GCCTACAACAAGATAAATAAGATTGCAGATGAAGCATTTTACGGACTTGACAACCTCCAA
GTTCTCAATTTGTCATATAACCTTCTGGGGGAACTTTACAGTTCGAATTTCTATGGACTA
CCTAAGGTAGCCTACATTGATTTGCAAAAGAATCACATTGCAATAATTCAAGACCAAACA
TTCAAATTCCTGGAAAAATTACAGACCTTGGATCTCCGAGACAATGCTCTTACAACCATT
CATTTTATTCCAAGCATACCCGATATCTTCTTGAGTGGCAATAAACTAGTGACTTTGCCA
AAGATC---AACCTTACAGCGAACCTCATCCACTTATCAGAAAACAGGCTAGAAAATCTA
GATATTCTCTACTTTCTTCTACGGGTACCTCATCTCCAGATTCTCATTTTAAATCAAAAT
CGCTTCTCCTCCTGTAGTGGA---GATCAAACC---CCTTCAGAGAATCCCAGCTTAGAA
CAGCTTTTCCTTGGAGAAAATATGTTGCAACTTGCCTGGGAAACTGAGCTCTGTTGGGAT
GTTTTTGAGGGACTTTCTCATCTTCAAGTTCTGTATTTGAATCATAACTATCTTAATTCC
CTTCCACCAGGAGTATTTAGCCATCTGACTGCATTAAGGGGACTAAGCCTCAACTCCAAC
AGGCTGACAGTTCTTTCTCACAATGATTTACCTGCTAATTTAGAGATCCTGGACATATCC
AGGAACCAGCTCCTAGCTCCTAATCCTGATGTATTTGTATCACTTAGTGTCTTGGATATA
ACTCATAACAAGTTCATTTGTGAATGTGAACTTAGCACTTTTATCAATTGGCTTAATCAC
ACCAATGTCACTATAGCTGGGCCTCCTGCAGACATATATTGTGTGTACCCTGACTCGTTC
TCTGGGGTTTCCCTCTTCTCTCTTTCCACGGAAGGTTGTGATGAAGAGGAAGTCTTAAAG
TCCCTAAAGTTCTCCCTTTTCATTGTATGCACTGTCACTCTGACTCTGTTCCTCATGACC
ATCCTCACAGTCACAAAGTTCCGGGGCTTCTGTTTTATCTGTTATAAGACAGCCCAGAGA
CTGGTGTTCAAGGACCATCCCCAGGGCACAGAACCTGATATGTACAAATATGATGCCTAT
TTGTGCTTCAGCAGCAAAGACTTCACATGGGTGCAGAATGCTTTGCTCAAACACCTGGAC
ACTCAATACAGTGACCAAAACAGATTCAACCTGTGCTTTGAAGAAAGAGACTTTGTCCCA
GGAGAAAACCGCATTGCCAATATCCAGGATGCCATCTGGAACAGTAGAAAGATCGTTTGT
CTTGTGAGCAGACACTTCCTTAGAGATGGCTGGTGCCTTGAAGCCTTCAGTTATGCCCAG
GGCAGGTGCTTATCTGACCTTAACAGTGCTCTCATCATGGTGGTGGTTGGGTCCTTGTCC
CAGTACCAGTTGATGAAACATCAATCCATCAGAGGCTTTGTACAGAAACAGCAGTATTTG
AGGTGGCCTGAGGATCTCCAGGATGTTGGCTGGTTTCTTCATAAACTCTCTCAACAGATA
CTAAAGAAAGAAAAAGAAAAGAAGAAAGACAATAACATTCCGTTGCAAACTGTAGCAACC
ATCTCC
>Pongo_pygmaeus_gi_222788848
ATGGGAGACCACCTAGACCTTCTCCTAGGAGTGGTGCTCATGGCCAGTCCTGTGTTTGGA
ATTCCTTCCTGCTCCTTTGATGGCCAAATAGCCTTTTATCGTTTCTGCAACCTCACCCAG
GTCCCCCAGGTCCTCAAC---ACCACTGAGAGGCTCCTGCTGAGCTTCAACTATATCAGG
ACAGTCACTGCTTCATCCTTCCCCTTTCTGGAACAGCTGCAGCTGCTGGAGCTCGGGAGC
CAGTATACCCCCTTAAGTATTGACAAGGAGGCCTTCAGAAACCTGCCCAACCTTAGAATC
CTGGACCTGGGAAGTAGTAAGATATACTTCTTGCATCCAGATGCTTTTCAGGGACTGTTC
CATCTGTTTGAACTTAGACTGTATTTCTGTGGTCTCTCTGATGCTGTATTAAAAGATGGT
TATTTCAGAAATTTAAAGGCTTTAACTCGCTTGGATCTATCCAAAAATCAGATTCGTAGC
CTTTACCTTCATCCTTCATTTGGGAAGTTGAATTCCTTAAAGTCCATAGATTTTTCCTCC
AACCAAATATTCCTTGTATGTGAACATGAGCTCGAGCCCCTGCAAGGGAAAACACTCTCC
TTTTTTAGCCTCGCAGCTAATAACTTGTATAGCAGAGTCTCAGTGGACTGGGGAAAATGT
ATGAACCCATTCAGAAACATGGTGCTGCAGACACTAGATGTTTCTGGAAATGGCTGGACA
GTGGACATCACAGGAAACTTTAGCAATGCCATCAGCAAAAGCCAGGCCTTCTCTTTGATT
CTTGCCCACCACATCATGGGTGCTGGGTTTGGCTTCCATAACATCAAAGATCCTGACCAG
AACACATTTGCTGGCCTGGCCAGAAGTTCAGTGAGACACTTGGATCTTTCACATGGGTTT
ATCTTCTCCCTGAACTCACGTGTCTTTGAGACACTCAAGGATTTGAAGGTTCTGAACCTT
GCCTACAACAAGATAAATAAGATTGCAGATGAAGCATTTTACGGACTTGACAACCTCCAA
GTTCTCAATTTGTCATATAACCTTCTGGGGGAACTTTACAGTTCGAATTTCTATGGACTA
CCTAAGGTAGCCTACATTGATTTGCAAAAGAATCACATTGGAATAATTCAAGACCAAACT
TTCAAATTCCTGGAAAAATTACAGACCTTGGATCTCCGAGACAATGCTCTTACAACCATT
CATTTTATTCCAAGCATACCTGATATCTTCTTGAGTGGCAATAAACTAGTGACTTTGCCA
AAGATC---AACCTTACAGCCAACTTCATCCACTTATCAGAAAACAGGCTAGAAAATCTA
GATATTCTCTACTTTCTCCTACGGGTACCTCATCTCCAGATTCTCATTTTAAATCAAAAT
CGCTTATCCTCCTGTAGTGGA---GATCAAACC---CCTTCAGAGAATCCCAGCTTAGAA
CAGCTTTTCCTTGGAGAAAATATGTTGCAACTTGCCTGGGAAACTGAGCTCTGTTGGGAT
GTTTTTGAAGGACTGTCTCATCTTCAAGTTCTGTATTTGAATAATAACTATCTTAATTCC
CTTCCACCAGGAGTATTTAGCCATCTGACTGCATTAAGGGGACTAAGCCTCAACTCCAAC
AGGCTGACAGTTCTTTCTCACAATGATTTACCTGCTAATTTAGAGATCCTGGACATATCC
AGGAACCAGCTCCTAGCTCCCGATCCTGATGTATTTGTATCACTTAGTGTCTTGGATATA
ACTCATAACAAGTTCATTTGTGAATGTGAACTTAGCACTTTTATCAATTGGCTTAATCAC
ACCAATGTCACTATAGCTGGGCCTCCTGCAGACATATATTGTGTGTACCCTGACTCGCTC
TCTGGGGTTTCCCTCTTCTCTCTTTCCACAGAAGGTTGTGATGAAGAGAAAGTCTTAAAG
TCCCTAAAGTTCTCCCTTTTCATTGTATGCACTGTCACTCTGACTCTGTTCCTCATGACC
ATCCTCACAGTCACAAAGTGCCGGGGCTTCTGTTTTATTTGTTATAAGACAGCCCAGAGA
CTGGTGTTCAAGGACCATCCCCAGGGCATAGAACCTGATATGTACAAATATGATGCCTAT
TTGTGCTTCAGCAGCAAAGATTTCACATGGGTGCAGAATGCTTTGCTCAAACACCTGGAT
ACTCAATACAGTGACCAAAACAGATTTAACCTGTGCTTTGAAGAAAGAGACTTTGTCCCA
GGAGAAAACCGCATTGCCAATATCCAGGATGCCATCTGGAACAGTAGAAAGATTGTTTGT
CTTGTGAGCAGACATTTCCTTAGCGATGGCTGGTGCCTTGAAGCCTTCAGTTATGCCCAG
GGCAGGTGCTTATCTGACCTTAACAGTGCTCTCATCATGGTGGTGGTTGGGTCCTTGTCC
CAGTACCAGCTGATGAAACATCAGTCCATCAGAGGCTTTGTACAGAAACAGCAGTACTTG
AGGTGGCCTGAGGATCTCCAGGATGTTGACTGGTTTCTTCATAAACTCTCTCAACAGATA
CTAAAGAAAGAAAAAGAAAAGAAGAAAGACAATAACATTCCGTTGCAAACTGTAGCAACC
ATCTCC
>Pongo_pygmaeus_gi_194068450
ATGGGAGACCACCTAGACCTTCTCCTAGGAGTGGTGCTCATGGCCAGTCCTGTGTTTGGA
ATTCCTTCCTGCTCCTTTGATGGCCAAATAGCCTTTTATCGTTTCTGCAACCTCACCCAG
GTCCCCCAGGTCCTCAAC---ACCACTGAGAGGCTCCTGCTGAGCTTCAACTATATCAGG
ACAGTCACTGCTTCATCCTTCCCCTTTCTGGAACAGCTGCAGCTGCTGGAGCTCGGGAGC
CAGTATACCCCCTTAAGTATTGACAAGGAGGCCTTCAGAAACCTGCCCAACCTTAGAATC
CTGGACCTGGGAAGTAGTAAGATATACTTCTTGCATCCAGATGCTTTTCAGGGACTGTTC
CATCTGTTTGAACTTAGACTGTATTTCTGTGGTCTCTCTGATGCTGTATTAAAAGATGGT
TATTTCAGAAATTTAAAGGCTTTAACTCGCTTGGATCTATCCAAAAATCAGATTCGTAGC
CTTTACCTTCATCCTTCATTTGGGAAGTTGAATTCCTTAAAGTCCATAGATTTTTCCTCC
AACCAAATATTCCTTGTATGTGAACATGAGCTCGAGCCCCTGCAAGGGAAAACACTCTCC
TTTTTTAGCCTCGCAGCTAATAACTTGTACAGCAGAGTCTCAGTGGACTGGGGAAAATGT
ATGAACCCATTCAGAAACATGGTGCTGCAGACACTAGATGTTTCTGGAAATGGCTGGACA
GTGGACATCACAGGAAACTTTAGCAATGCCATCAGCAAAAGCCAGGCCTTCTCTTTGATT
CTTGCCCACCACATCATGGGTGCTGGGTTTGGCTTCCATAACATCAAAGATCCTGACCAG
AACACATTTGCTGGCCTGGCCAGAAGTTCAGTGAGACACTTGGATCTTTCACATGGGTTT
ATCTTCTCCCTGAACTCACGTGTCTTTGAGACACTCAAGGATTTGAAGGTTCTGAACCTT
GCCTACAACAAGATAAATAAGATTGCAGATGAAGCATTTTACGGACTTGACAACCTCCAA
GTTCTCAATTTGTCATATAACCTTCTGGGGGAACTTTACAGTTCGAATTTCTATGGACTA
CCTAAGGTAGCCTACATTGATTTGCAAAAGAATCACATTGGAATAATTCAAGACCAAACT
TTCAAATTCCTGGAAAAATTACAGACCTTGGATCTCCGAGACAATGCTCTTACAACCATT
CATTTTATTCCAAGCATACCTGATATCTTCTTGAGTGGCAATAAACTAGTGACTTTGCCA
AAGATC---AACCTTACAGCCAACTTCATCCACTTATCAGAAAACAGGCTAGAAAATCTA
GATATTCTCTACTTTCTCCTACGGGTACCTCATCTCCAGATTCTCATTTTAAATCAAAAT
CGCTTATCCTCCTGTAGTGGA---GATCAAACC---CCTTCAGAGAATCCCAGCTTAGAA
CAGCTTTTCCTTGGAGAAAATATGTTGCAACTTGCCTGGGAAACTGAGCTCTGTTGGGAT
GTTTTTGAAGGACTGTCTCATCTTCAAGTTCTGTATTTGAATAATAACTATCTTAATTCC
CTTCCACCAGGAGTATTTAGCCATCTGACTGCATTAAGGGGACTAAGCCTCAACTCCAAC
AGGCTGACAGTTCTTTCTCACAATGATTTACCTGCTAATTTAGAGATCCTGGACATATCC
AGGAACCAGCTCCTAGCTCCCGATCCTGATGTATTTGTATCACTTAGTGTCTTGGATATA
ACTCATAACAAGTTCATTTGTGAATGTGAACTTAGCACTTTTATCAATTGGCTTAATCAC
ACCAATGTCACTATAGCTGGGCCTCCTGCAGACATATATTGTGTGTACCCTGACTCGCTC
TCTGGGGTTTCCCTCTTCTCTCTTTCCACAGAAGGTTGTGATGAAGAGAAAGTCTTAAAG
TCCCTAAAGTTCTCCCTTTTCATTGTATGCACTGTCACTCTGACTCTGTTCCTCATGACC
ATCCTCACAGTCACAAAGTGCCGGGGCTTCTGTTTTATTTGTTATAAGACAGCCCAGAGA
CTGGTGTTCAAGGACCATCCCCAGGGCATAGAACCTGATATGTACAAATATGATGCCTAT
TTGTGCTTCAGCAGCAAAGATTTCACATGGGTGCAGAATGCTTTGCTCAAACACCTGGAT
ACTCAATACAGTGACCAAAACAGATTTAACCTGTGCTTTGAAGAAAGAGACTTTGTCCCA
GGAGAAAACCGCATTGCCAATATCCAGGATGCCATCTGGAACAGTAGAAAGATTGTTTGT
CTTGTGAGCAGACATTTCCTTAGCGATGGCTGGTGCCTTGAAGCCTTCAGTTATGCCCAG
GGCAGGTGCTTATCTGACCTTAACAGTGCTCTCATCATGGTGGTGGTTGGGTCCTTGTCC
CAGTACCAGCTGATGAAACATCAGTCCATCAGAGGCTTTGTACAGAAACAGCAGTACTTG
AGGTGGCCTGAGGATCTCCAGGATGTTGGCTGGTTTCTTCATAAACTCTCTCAACAGATA
CTAAAGAAAGAAAAAGAAAAGAAGAAAGACAATAACATTCCGTTGCAAACTGTAGCAACC
ATCTCC
>Gorilla_gorilla_gi_222788846
ATGGGAGACCACCTGGACCTTCTCCTAGGAGTGGTACTCATGGCCGGTCCTGTGTTTGGA
ATTCCTTCCTGCTCCTTTGATGGCCGAATAGCCTTTTATCGTTTCTGCAACCTCACCCAG
GTCCCCCAGGTCCTCAAC---ACCACTGAGAGGCTCCTGCTGAGCTTCAACTATATCAGG
ACAGTCACTGCTTCATCCTTCCCCTTTCTGGAACAGCTGCAGCTGCTAGAGCTCGGGAGC
CAGTATACCCCCTTGACTATTGACAAGGAGGCCTTCAGAAACCTGCCCAACCTTAGAATC
TTGGACCTGGGAAGTAGTAAGATATACTTCTTGCATCCAGATGTTTTTCAGGGACTGTTC
CATCTGTTTGAACTTAGACTGTATTTCTGTGGTCTCTCTGATGCTGTATTAAAAGATGGT
TATTTCAGAAATTTAAAGGCTTTAACTCGCTTGGATCTATCCAAAAATCAGATTCATAGC
CTTTACCTTCATCCTTCATTTGGGAAGTTGAATTCCTTAAAGTCCATAGATTTTTCCTCC
AACCAAATATTCCTTGTATGTGAACATGAGCTCGAGCCCCTGCAAGGGAAAACGCTCTCC
TTTTTTAGCCTCGCAGCTAATAGCTTGTATAGCAGAGTCTCAGTGGACTGGGGAAAATGT
ATGAACCCATTCAGAAACATGGTGCTGGAGATACTAGATGTTTCTGGAAATGGCTGGACA
GTGGACATCACAGGAAACTTTAGCAATGCCATCAGCAAAAGCCAGGCCTTCTCTTTGATT
CTTGCCCACCACATCATGGGTGCCGGGTTTGGCTTCCATAACATCAAAGATCCTGACCAG
AGCACATTTGCTGGCCTGGCCAGAAGTTCAGTGAGACACCTGGATCTTTCACATGGGTTT
GTCTTCTCCCTGAACTCACGAGTCTTTGAGACACTCAAGGATTTGAAGGTTCTGAACCTT
GCCTACAACAAGATAAATAAGATTGCAGATGAAGCATTTTACGGACTTGACAACCTCCAA
GTTCTCAATTTGTCATATAACCTTCTGGGGGAACTTTACAGTTCGAATTTCTATGGACTA
CCTAAAGTAGCCTACATTGATTTGCAAAAGAATCACATTGGAATAATTCAAGACCAAACA
TTCAAATTCCTGGAAAAATTACAGACCTTGGATCTCCGAGACAATGCTCTTACAACCATT
CATTTTATTCCAAGCATACCCGATATCTTCTTGAGTGGCAATAAACTAGTGACTTTGCCA
AAGATC---AACCTTACAGCGAACCTCATCCACTTATCAGAAAACAGGCTAGAAAATCTA
GATATTCTCTACTTTCTCCTACGGGTACCTCATCTCCAGATTCTCATTTTAAATCAAAAT
CGCTTATCCTCCTGTAGTGGA---GATCAAACC---CCTTCAGAGAATCCCAGCTTAGAA
CGGCTTTTCCTTGGAGAAAATATGTTGCAACTTGCCTGGGAAACTGAGCTCTGTTGGGAT
GTTTTTGAGGGACTTTCTCATCTTCAAGTTCTGTATTTGAATAATAACTATCTTAATTCC
CTTCCGCCAGGAGTATTTAGCCATCTGACTGCATTAAGGGGACTAAGCCTCAACTCCAAC
AGGCTGACAGTTCTTTCTCACAATGATTTACCTGCTAATTTAGAGATCCTGGACATATCC
AGGAACCAGCTCCTAGCTCCCGATCCTGATGTATTTGTATCACTTAGTGTCTTGGATATA
ACTCATAACAAGTTCATTTGTGAATGTGAACTTAGCACTTTTATCAATTGGCTTAATCAC
ACCAATGTCACTATAGCTGGGCCTCCTGCAGACATATATTGTGTGTACCCTGACTCGCTT
TCTGGGGTTTCCCTCTTCTCTCTTTCCACAGAAGGTTGTGATGAAGAGGAAGTCTTAAAG
TCCCTAAAGTTCTCCCTTTTCATTGTATGCACTGTCACTCTGACTCTGTTCCTCATGACC
ATCCTCACAGTCACAAAGTTCCGGGGCTTCTGTTTTATCTGTTATAAGACAGCCCAGAGA
CTGGTGTTCAAGGACCATCCCCAGGGCACAGAACCTGATATGTACAAATATGATGCCTAT
TTGTGCTTCAGCAGCAAAGACTTCACATGGGTGCAGAATGCTTTGCTCAAACACCTGGAC
AGTCAATACAGTGACCAAAACAGATTCAACCTGTGCTTTGAAGAAAGAGACTTTGTCCCA
GGAGAAAACCGCATTGCCAATATCCAGGATGCCATCTGGAACAGTAGAAAGATCGTTTGT
CTTGTGAGCAGACACTTCCTTAGAGATGGCTGGTGCCTTGAAGCCTTCAGTTATGCCCAG
GGCAGGTGCTTATCTGACCTTAACAGTGCTCTCATCATGGTGGTGGTTGGGTCCTTGTCC
CAGTACCAGTTGATGAAACATCAATCCATCAGAGGCTTTGTACAGAAACAGCAGTATTTG
AGGTGGCCTGAGGATCTCCAGGATGTTGGCTGGTTTCTTCATAAACTCTCTCAACAGATA
CTAAAGAAAGAAAAAGAAAAGAAGAAAGACAATAACATTCCGTTGCAAACTGTAGCAACC
ATCTCC
>Pan_troglodytes_gi_222790154
ATGGGAGACCACCTGGACCTTCTCCTAGGAGTGGTGCTCATGGCCGGTCCTGTGTTTGGA
ATTCCTTCCTGCTCCTTTGATGGCAGAATAGCCTTTTATCGTTTCTGCAGCCTCACCCAG
GTCCCCCAGGTCCTCAAC---ACCACTGAGAGGCTCCTGCTGAGCTTCAACTATATCAGG
ACAGTCACTGCTTCATCCTTCCCCTTTCTGGAACAGCTGCAGCTGCTGGAGCTCGGGAGC
CAGTATACCCCCTTGACTATTGACAAGGAGGCCTTCAGAAACCTGCCCAACCTTAGAATC
TTGGACCTGGGAAGTAGTAAGATACACTTCTTGCATCCAGATGCTTTTCAGGGACTGTTC
CATCTGTTTGAACTTAGACTGTATTTCTGTGGTCTCTCTGATGCTGTATTAAAAGATGGT
TATTTCAGAAATTTAAAGGCTTTAACTCGCTTGGATCTATCCAAAAATCAGATTCGTAGC
CTTTACCTTCATCCTTCATTTGGGAAGTTGAATTCCTTAAAGTCCATAGATTTTTCCTCC
AACCAAATATTCCTTGTATGTGAACATGAGCTCGAGCCCCTGCAAGGGAAAACGCTCTCC
TTTTTTAGCCTCGCAGCTAATAGCTTGTATAGCAGAGTCTCAGTGGACTGGGGAAAATGT
ATGAACCCATTCAGAAACATGGTGCTGGAGATACTAGATGTTTCTGGAAATGGCTGGACA
GTGGACATCACAGGAAACTTTAGCAATGCCATCAGCAAAAGCCAGGCCTTCTCTTTGATT
CTTGCCCACCACATCATGGGTGCCGGGTTTGGCTTCCATAACATCAAAGATCCTGACCAG
AACACATTTGCTGGCCTGGCCAGAAGTTCAGTGAGACACCTGGATCTTTCACATGGGTTT
GTCTTCTCCCTGAACTCACGAGTCTTTGAGACACTCAAGGATTTGAAGGTTCTGAACCTT
GCCTACAACAAGATAAATAAGATTGCAGATGAAGCATTTTACGGACTTGACAACCTCCAA
GTTCTCAATTTGTCATATAACCTTCTGGGGGAACTTTACAGTTCGAATTTCTATGGACTA
CCTAAGGTAGCCTACATTGATTTGCAAAAGAATCACATTGGAATAATTCAAGACCAAACA
TTCAAATTCCTGGAAAAATTACAGACCTTGGATCTCCGAGACAATGCTCTTACAACCATT
CATTTTATTCCAAGCATACCTGATATCTTCTTGAGTGGCAATAAACTAGTGACTTTGCCA
AAGATC---AACCTTACAGCGAACCTCATCTACTTATCAGAAAACAGGCTAGAAAATCTA
GATATTCTCTACTTTCTCCTACGGGTACCTCATCTCCGGATTCTCATTTTAAATCAAAAT
CGCTTATCCTCCTGTAGTGGA---GATCAAACC---CCTTCAGAGAATCCCAGCTTAGAA
CAGCTTTTCCTTGGAGAAAATATGTTGCAACTTGCCTGGGAAACTGAGCTCTGTTGGGAT
GTTTTTGAGGGACTTTCTCATCTTCAAGTTCTGTATTTGAATCATAACTATCTTAATTCC
CTTCCACCAGGAGTATTTAGCCATCTGACTGCATTAAGGAGACTAAGGCTCAACTCCAAC
AGGCTGACAGTTCTTTCTCACAATGATTTACCTGCTAATTTAGAGATCCTGGACATATCC
AGGAACCAGCTCCTAGCTCCCGATCCTGATGTATTTGTATCACTTAGTGTCTTGGATATA
ACTCATAACAAGTTCATTTGTGAATGTGAACTTAGCACTTTTATCAAGTGGCTTAATCAC
ACCAATGTCACTATAGCTGGGCCTCCTGCAGACATATATTGTGTGTACCCTGACTCACTC
TCTGGGGTTTCCCTCTTCTCTCTTTCCACGGAAGGTTGTGATGAAGAGGAAGTCTTAAAG
TCCCTAAAGTTCTCCCTTTTCATTGTATGCACTGTCACTCTGACTCTATTCCTCATGACC
ATCCTCACAGTCACAAAGTTCCGGGGCTTCTGTTTTATCTGTTATAAGACAGCCCAGAGA
CTGGTGTTCAAGGACCATCCCCAGGGCACAGAACCTGATATGTACAAATATGATGCCTAT
TTGTGCTTCAGCAGCAAAGACTTCACATGGGTGCAGAATGCTTTGCTCAAACACCTGGAC
ACTCAATACAGTGACGAAAACAGATTCAACCTGTGCTTTGAAGAAAGAGACTTTGTCCCA
GGAGAAAACCGCATTGCCAATATCCAGGATGCCATCTGGAACAGTAGAAAGATTGTTTGT
CTTGTGAGCAGACACTTCCTTAGAGATGGCTGGTGCCTTGAAGCCTTCAGTTATGCCCAG
GGCAGGTGCTTATCTGACCTTAACAGTGCTCTCATTATGGTGGTGGTTGGGTCCTTGTCC
CAGTACCAGTTGATGAAACATCAATCCATCAGAGGCTTTGTACAGAAACAGCAGTATTTG
AGGTGGCCTGAGGATCTCCAGGATGTTGGCTGGTTTCTTCATAAACTCTCTCAACAGATA
CTAAAGAAAGAAAAAGAAAAGAAGAAAGACAATAACATTCCGTTGCAAACTGTAGCAACC
ATCTCC
>Gorilla_gorilla_gi_194068448
ATGGGAGACCACCTGGACCTTCTCCTAGGAGTGGTGCTCATGGCCGGTCCTGTGTTTGGA
ATTCCTTCCTGCTCCTTTGATGGCCGAATAGCCTTTTATCGTTTCTGCAACCTCACCCAG
GTCCCCCAGGTCCTCAAC---ACCACTGAGAGGCTCCTGCTGAGCTTCAACTATATCAGG
ACAGTCACTGCTTCATCCTTCCCCTTTCTGGAACAGCTGCAGCTGCTAGAGCTCGGGAGC
CAGTATACCCCCTTGACTATTGACAAGGAGGCCTTCAGAAACCTGCCCAACCTTAGAATC
TTGGACCTGGGAAGTAGTAAGATATACTTCTTGCATCCAGATGCTTTTCAGGGACTGTTC
CATCTGTTTGAACTTAGACTGTATTTCTGTGGTCTCTCTGATGCTGTATTAAAAGATGGT
TATTTCAGAAATTTAAAGGCTTTAACTCGCTTGGATCTATCCAAAAATCAGATTCGTAGC
CTTTACCTTCATCCTTCATTTGGGAAGTTGAATTCCTTAAAGTCCATAGATTTTTCCTCC
AACCAAATATTCCTTGTATGTGAACATGAGCTCGAGCCCCTGCAAGGGAAAACGCTCTCC
TTTTTTAGCCTCGCAGCTAATAGCTTGTATAGCAGAGTCTCAGTGGACTGGGGAAAATGT
ATGAACCCATTCAGAAACATGGTGCTGGAGATACTAGATGTTTCTGGAAATGGCTGGACA
GTGGACATCACAGGAAACTTTAGCAATGCCATCAGCAAAAGCCAGGCCTTCTCTTTGATT
CTTGCCCACCACATCATGGGTGCCGGGTTTGGCTTCCATAACATCAAAGATCCTGACCAG
AGCACATTTGCTGGCCTGGCCAGAAGTTCAGTGAGACACCTGGATCTTTCACATGGGTTT
GTCTTCTCCCTGAACTCACGAGTCTTTGAGACACTCAAGGATTTGAAGGTTCTGAACCTT
GCCTACAACAAGATAAATAAGATTGCAGATGAAGCATTTTACGGACTTGACAACCTCCAA
GTTCTCAATTTGTCATATAACCTTCTGGGGGAACTTTACAGTTCGAATTTCTATGGACTA
CCTAAGGTAGCCTACATTGATTTGCAAAAGAATCACATTGGAATAATTCAAGACCAAACA
TTCAAATTCCTGGAAAAATTACAGACCTTGGATCTCCGAGACAATGCTCTTACAACCATT
CATTTTATTCCAAGCATACCCGATATCTTCTTGAGTGGCAATAAACTAGTGACTTTGCCA
AAGATC---AACCTTACAGCGAACCTCATCCACTTATCAGAAAACAGGCTAGAAAATCTA
GATATTCTCTACTTTCTCCTACGGGTACCTCATCTCCAGATTCTCATTTTAAATCAAAAT
CGCTTATCCTCCTGTAGTGGA---GATCAAACC---CCTTCAGAGAATCCCAGCTTAGAA
CGGCTTTTCCTTGGAGAAAATATGTTGCAACTTGCCTGGGAAACTGAGCTCTGTTGGGAT
GTTTTTGAGGGACTTTCTCATCTTCAAGTTCTGTATTTGAATAATAACTATCTTAATTCC
CTTCCGCCAGGAGTATTTAGCCATCTGACTGCATTAAGGGGACTAAGCCTCAACTCCAAC
AGGCTGACAGTTCTTTCTCACAATGATTTACCTGCTAATTTAGAGATCCTGGACATATCC
AGGAACCAGCTCCTAGCTCCCGATCCTGATGTATTTGTATCACTTAGTGTCTTGGATATA
ACTCATAACAAGTTCATTTGTGAATGTGAACTTAGCACTTTTATCAATTGGCTTAATCAC
ACCAATGTCACTATAGCTGGGCCTCCTGCAGACATATATTGTGTGTACCCTGACTCGCTT
TCTGGGGTTTCCCTCTTCTCTCTTTCCACAGAAGGTTGTGATGAAGAGGAAGTCTTAAAG
TCCCTGAAGTTCTCCCTTTTCATTGTATGCACTGTCACTCTGACTCTGTTCCTCATGACC
ATCCTCACAGTCACAAAGTTCCGGGGCTTCTGTTTTATCTGTTATAAGACAGCCCAGAGA
CTGGTGTTCAAGGACCATCCCCAGGGCACAGAACCTGATATGTACAAATATGATGCCTAT
TTGTGCTTCAGCAGCAAAGACTTCACATGGGTGCAGAATGCTTTGCTCAAACACCTGGAC
ACTCAATACAATGACCAAAACAGATTCAACCTGTGCTTTGAAGAAAGAGACTTTGTCCCA
GGAGAAAACCGCATTGCCAATGTCCAGGATGCCATCTGGAACAGTAGAAAGATCGTTTGT
CTTGTGAGCAGACACTTCCTTAGAGATGGCTGGTGCCTTGAAGCCTTCAGTTATGCCCAG
GGCAGGTGCTTATCTGACCTTAACAGTGCTCTCATCATGGTGGTGGTTGGGTCCTTGTCC
CAGTACCAGTTGATGAAACATCAATCCATCAGAGGCTTTGTACAGAAACAGCAGTATTTG
AGGTGGCCTGAGGATCTCCAGGATGTTGGCTGGTTTCTTCATAAACTCTCTCAACAGATA
CTAAAGAAAGAAAAAGAAAAGAAGAAAGACAATAACATTCCGTTGCAAACTGTAGCAACC
ATCTCC
>Pteropus_alecto_gi_308055167
ATGGGAGATCACCTTGACCTTCTCCTGGGAGTGTTGCTCGTGGCCAGTCCTGTGCTTGGA
ATTTCTTCCTGCTCCTCTGATGGTCGGATGGCCTTATATCGTTTCTGCAACCTCACCCAG
ATACCCCGGGTCCTCAAC---ACCACTGAGAGCCTCCTGCTAAGCTTCAACTATATCAAG
ACAGTCACAGCCGCGTCTTTCCCCTTCCTGGAGCGGCTGCAGCTGCTGGAGCTCGGAACT
CAGTTTTCATCCTTAACTATTGACAAAGAGGCGTTCAGAAACCTGCCCAATCTTCGAATC
TTGGACTTGGGCAAAAGTCAGATAGACTTCTTGCATCCGGATGCTTTTCAGGGACTGCCC
CATCTGTTTGAACTTAGACTGTTCTCCTGCGGTCTCTCCGACGCTGTGTTAAAAGATGGT
TATTTCAGAAATTTGGGGTCTTTGTCTCGCCTGGACCTGTCCACAAATCAGATTCGCAGC
CTTTCCCCCCATCCTTCGTTCAGGGAATTGAATTCCTTGAAGTCCATCGATTTCTTCCTC
AACCAAATACCCACAGTGTGTGAGCACGAGCTCAAGCCCCTCCGAGGGAAAACGCTCTCA
TTTTTGAGACTCGCTGCTAACAACCTGTACAGCAGGGTCTCGGTGGACTGGGGGAGGTGC
ATGAACCCGTTCAGAGACGTGATCCTGGAAACCCTAGACGTTTCTGGCAATGGCTGGACC
GTGGACATCACAAGGAACTTTAGCAACGCCATCAACGGAAGCCAGGTTTTCTCCTTGGTT
CTTGGCTACCACAATATGGGTTCTGGGTTTGGCTTCCACAACATCAAAGATCCTGACCAG
AGCACGTTTGCCGGCCTGGCCGGAAGCTCAGTGGCACAGCTGGACCTCTCCCACGGCTTC
GTCTTCTCCCTGAACTCCCGACTCTTTGAGACCCTCGCGGAGCTGAAGGTTCTGAACGTT
GCCCACAACAAGATAAACAAGATTGCACACGAGGCGTTTTACGGACTCGACAGTCTGCAG
GTTCTCAATATGTCACACAACCTTCTTGGGGAGCTTTACAATTTTAACTTCTACGGACTC
GCTAACGTGGCCCACATCGACCTGCAGAGGAACCACATCGGGATCATTCAGGAAGAAACG
TTCAGATTCCTGGAAAAGTTGAATACCTTGGACCTCCGAGACAATGCCCTCAAAACCATT
TATTTTATTCCCAGTATACCTAATATCTTTTTGGGTGGCAATAAACTGGTGACTTTGCCA
ACCATC---AGGTTCACAGCCAACTTCATCCACTTATCAGAGAACAGGCTAGAAAGTCTG
GATAATCTCTACTTCCTTCTCCAGGTGCCTCATCTCCAGATTCTCATTTTAAATCAAAAT
CGCTCTTCCTCATGTAACCAA---GGTCATGTC---CATTCAGAGAGTCTCAGCTTAGAG
AAGCTTTTCCTCGGAGAAAATATGTTGCAACTTGCCTGGGAGACCGGCTCCTGTTGGGAT
GTTTTTAAGGGGCTTTCCCGTCTCCAGGTCCTATATTTGAATAATAACTACCTGACTTTT
CTCCCGCCAGGAGTATTTAGCGATCTGACTGCCTTAAGGGGACTCAGCCTCAACTCCAAC
AGGCTGACGGTCCTCTCCCCTGGCGACTTACCGCCTAACTTAGAGATCCTGGATGTATCC
AGAAACCAGCTCCTGTCTCCTGATCCTGATGTATTTGCATCACTTCATTTCGTGGACATA
ACTCATAACAAGTTCATCTGTGAGTGTGAACTTAGCGCTTTCATCAGGTGGCTCAATCAA
ACCAATGTCACTATATTTGGGTCTCACGCAGACATATACTGCATGTACCCAAACTCGCTC
TCTGGGACTTCCCTCTACTCCGTGTCCACGGACGGTTGTGACGAAGAGGAAATCCTCAAG
TCCCTCAAGTTCTCCCTTTTCATCTTATTCACCGTCACGCTGGTCCTGTTCCTCTTGACC
GTCCTCACAGTCGTGAAGTTCCGGGGCTTTTGTTTCCTCTGTTATAAGATGGTCCAGAGG
CTGCTCTTTGAGGACCGAACCCTGGGAAGAGACTCTGACACGTACACATACGATGCCTAT
TTGTGCTTCAGTAGCAAGGACTTCGAGTGGGTGCACGATGCTTTGCTCAGACACCTGGAC
GCTCAGTACAGCGACCAAAACAGATTTCACCTGTGCTTTGAAGAGAGAGACTTCATGCCA
GGGGAAGACCACATCGCTAACATCCACAACGCCGTGCGGAGCAGCAGGAAGGTCGTGTGC
CTGGTGAGCAGACACTTCCTCAGAGACGGCTGGTGCCTCGAAGCCTTCAGCTACGCCCAG
AGCAGGGCCCTGGCCTACCTGAACGGCGCCCTCATCATGGTGGTGGTCGGGTCCTTGTCC
CAGTACCAGCTCATGAAACACGAGGCCGTCAGGGCCTTTGTACAGAAACGGCAGTACCTG
AGGTGGCCGGAGGATCTCCAGGACGTCGGCCGGTTTCTCGATAAACTCTCTCAGCACCTA
CTACGGAAGGAAAAGGAAAAGAAGAAAGACGACAGCATTCAGCTGCAAACTATAGCAACC
ATCTCC
>Mandrillus_leucophaeus_gi_222788864
ATGGGAGACCACCTGGACCTTCTCCTAGGAGTGGTGCTTGTGGCCAGTCCTGTGTTTGGA
TTTCCTTCCTGCTCCTTTGATGGCCGAATAGCCTTTTATCGTTTCTGCAACCTCACCCAG
GTCCCCCAGGTCCTCAAC---ACCACTGAGAGGCTCCTGCTGAGCTTCAACTATATCCGG
ACAGTCACTGTTTCATCCTTCCCCTTTCTGGAACAGCTGCAGCTGCTGGAGCTCGGGAAC
CAGTATACCCCCTTGACTATTGACAAGGAGGCCTTCAGAAACCTGCCCAACCTTAGAATC
TTGGACCTGGGAAGTAGTCAGATATACTTCCTGCATCCAGATGCTTTTCAGGGACTGTTC
CATCTGTTTGAACTTAGACTGTATTTCTGTGGTCTCTCCGATGCTGTATTGAAAGATGGT
TATTTCAGAAATTTAAAGTCTTTAACTCGCTTGGATCTATCCAAAAATCAGATTCGTAGC
CTTTACCTTCATCCTTCATTTGGGAAGCTGAATTCCTTGAAGTCCATAGATTTTTCCTCC
AACCAAATATTTCTTGTATGTGAACATGAGCTCGAGCCCCTCCAAGGGAAAATGCTCTCC
TTTTTCAGCCTCGCAGCTAATAACTTGTATAGCAGAGTCTCAGTGGACTGGGGAAAATGT
ATGAACCCGTTCAGAAACATGGTGCTGGAGACACTAGATGTTTCTGGAAATGGCTGGACA
GTGGATATCACAGGAAACTTTAGCAATGCCATCAGCAAAAGCCAGGCCTTCTCTTTGATT
CTTGCCCACCACATCATGGGTGCCGGGTTTGGCTTCCATAACATCAAAGATCCTGACCAG
AACACATTTGCTGGCCTGGCCAGAAGTTCAGTGAGACACCTGGACCTTTCACATGGGTTT
ATCTTCTCCCTGAACTCCCGAGTCTTTGAGACACTCCAGGATTTGCAGGTTCTGAACCTT
GCCTACAACAAGATAAATAAGATTGCAGTTGAAGCATTTTACGGACTTCACAACCTCCAA
GTTCTCAATTTGTCGTATAACCTTCTGGGGGAACTTTACAGTTCGAATTTCTATGGACTA
CCTAAGGTAGCCTACATTGATTTGCAAAAAAATCACATTGGAATAATTCAAGACCAAACA
TTCAAATTCCTGGAAAACTTACAGACCTTGGATCTCCGAGACAATGCTCTTACAACCATT
CATTTTATTCCAAGCATACCTGATATCTTCTTAAGTGGCAATAAACTAGTGACTTTGTCA
GAGATC---AACCTTACAGCCAACTTCATCCACTTATCAGAAAACAGGCTAGAAAATCTA
GATATTCTCTACTTTCTCCTACGGGTACCTCATCTCCAGATTCTCATTTTAAATCAAAAT
CGCTTATCCTCTTGTAGTGGA---GATCAAACC---CCTTCAGAGAATCCCAGCTTAGAA
CAGCTTTTCCTTGGAGAAAATATGTTGCAACTTGCCTGGGAAACTGAGCTCTGTTGGAAT
GTTTTTGAGGGACTTTCTAATCTTCAAGTTCTGTATTTGAATAATAACTATCTTAATTCC
CTTCCACCAGGAGTATTTAGCCATCTGACTGCATTAAAGGGACTAAGCCTCAACTCCAAC
AGGCTGACAGTTCTTTCTCACAATGATTTACCTGCTAATTTAGAGATCCTTGACATATCT
GGGAATCAGCTCCTAGCTCCCGATCCTGATTTATTTGTATCACTTAGTGTCTTGGATATA
ACTCATAACAAGTTCATTTGTGAATGTGCACTTAGCACTTTTATCCGTTGGCTTAATCAC
ACCAATGTCACTATAGCTGGGCCTCCTGCAGACATACATTGTGTGTACCCTGACTCGCTC
TCTGGGGTTTCCCTCTTTTCTCTTTCCACGGAAGCTTGTGATGAAGAGGAAGTCTTAAAG
TCCCTAAAGTTCTCCCTTTTCATTGTATGCACTGTCACTCTGACTCTGTTCCTCATGACC
ATCCTCATAGTCACGAAGTTCCGGGGCTTCTGTTTTATCTGTTATAAGACAGCCCAGAGA
CTGGTGTTCAAGTACCATCCCCAGAGCACAGAACCTGATACGTACAAATACGATGCCTAT
TTGTGCTTCAGCAGCAAAGACTTCGCATGGGTGCAGAATGCTTTGCTCAAACACCTGGAC
ACTCAATACAGGGACCAAAACAGATTTAACCTGTGCTTTGAAGAAAGAGACTTTGTCCCG
GGAGAAAACCACATTGCCAATATCCAGGACGCCATCTGGAACAGTAGAAAGATTGTTTGT
CTTGTGAGCAGACACTTCCTTAGAGATGGTTGGTGCCTTGAAGCCTTCAGTTATGCCCAG
GGCAGGTGCTTATCTGACCTTAACAGTGCTCTCATCATGGTGGTGGTTGGGTCCTTGTCC
CAGTACCAGTTGATGAAACATCAATCCATTAGAGGCTTTGTACAGAAACAGCAGTACTTG
AGGTGGCCTGAGGATCTCCAGGATGTTGGCTGGTTTCTTCATAAACTCTCTCAACAGATA
CTAAAGAAAGAAAAAGAAAAGAAGAAAGACAGTAACATTCCGTTGCGAACTGTAGCAACC
ATCTCC
>Papio_anubis_gi_222788862
ATGGGAGACCACCTGGACCTTCTCCTAGGAGTGGTGCTTGTGGCCAGTCCTGTGTTTGGA
TTTCCTTCCTGCTCCTTTGATGGCCGAATAGCCTTTTATCGTTTCTGCAACCTCACCCAG
GTCCCCCAGGTCCTCAAC---ACCACTGAGAGGCTCCTGCTGAGCTTCAACTATATCCGG
ACAGTCACTGTTTCATCCTTCCCCTTTCTGGAACAGCTGCAGCTGCTGGAGCTCGGGAAC
CAGTATACCCCCTTGACTATTGACAAGGAGGCCTTCAGAAACCTGCCCAACCTTAGAATC
TTGGACCTGGGAAGTAGTCAGATATACTTCTTGCATCCAGATGCTTTTCAGGGACTGTTC
CATCTGTTTGAACTTAGACTGTATTTCTGTGGTCTCTCCGATGCTGTATTGAAAGATGGT
TATTTCAGAAATTTAAAGTCTTTAACTCGCTTGGATCTATCCAAAAATCAGATTCGTAGC
CTTTACCTTCATCCTTCATTTGGGAAGCTGAATTCCTTGAAGTCCATAGATTTTTCCTCC
AACCGAATATTTCTTGTATGTGAACATGAGCTCGAGCCCCTCCAAGGGAAAATGCTCTCC
TTTTTCAGCCTCGCAGCTAATAACTTGTATAGCAGAGTCTCAGTGGACTGGGGAAAATGT
ATGAACCCGTTCAGAAACATGGTGCTGGAGACACTAGATGTTTCTGGAAATGGCTGGACA
GTGGATATCACAGGAAACTTTAGCAATGCCATCAGCAAAAGCCAGGCCTTCTCTTTGATT
CTTGCCCACCACATCATGGGTGCCGGGTTTGGCTTCCATAACATCAAAGATCCTGACCAG
AACACATTTGCTGGCCTGGCCAGAAGTTCAGTGAGACACCTGGACCTTTCACATGGGTTT
ATCTTCTCCCTGAACTCCCGAGTCTTTGAGACACTCCAGGATTTGCAGGTTCTGAACCTT
GCCTACAACAAGATAAATAAGATTGCGGTTGAAGCATTTTACGGACTTGACAACCTCCAA
GTTCTCAATTTGTCGTATAACCTTCTGGGGGAACTTTACAGTTCGAATTTCTATGGACTA
CCTAAGGTAGCCTACATTGATTTGCAAAAGAATCACATTGGAATAATTCAAGACCAAACA
TTCAAATTCCTGGAAAACTTACAGACCTTGGATCTCCGAGACAATGCTCTTACAACCATT
CATTTTATTCCAAGCATACCTGATATCTTCTTGAGTGGCAATAAACTAGTGACTTTGTCA
GAGATC---AACCTTACAGCCAACTTCATCCACTTATCAGAAAACAGGCTAGAAAATCTA
GATATTCTCTACTTTCTCCTACGGGTACCTCATCTCCAGATTCTCATTTTAAATCAAAAC
CGCTTATCCTCTTGTAGTGGA---GATCAAACC---CCTTCAGAGAATCCCAGCTTAGAA
CAGCTTTTCCTTGGAGAAAATATGTTGCAACTTGCCTGGGAAACTGAGCTCTGTTGGGAT
GTTTTTGAGGGACTTTCTAATCTTCAAGTTCTGTATTTGAATAATAACTATCTTAATTCC
CTTCCACCAGGAGTATTTAAACATCTGACTGCATTAAAGGGACTAAGCCTCAACTCCAAC
AGGCTGACAGTTCTTTCTCACAATGATTTACCTGCTAATTTAGAGATCCTTGACATATCT
GGGAACCAGCTCCTAGCTCCCGATCCTGATGTATTTGTATCACTTCGTGTCTTGGATATA
ACTCATAACAAGTTCATTTGTGAATGTGCACTTAGCACTTTTATCCATTGGCTTAATCAC
ACCAATGTCACTATAGCTGGGCCTCCTGCAGACATACATTGCGTGTACCCTGACTCGCTC
TCTGGGGTTTCCCTCTTCTCTCTTTCCACGGAAGCTTGTGATGAAGAGGAAGTCTTAAAG
TCCCTAAAGTTCTCCCTTTTCATTGTATGCACTGTCACTCTGACTCTGTTCCTCATGACC
ATCCTCATAGTCACGAAGTTCCGGGGCTTCTGTTTTATCTGTTATAAGACAGCCCAGAGA
CTGGTGTTCAGGTACCATCCCCAGGGCACAGAACCTGATACATACAAATATGATGCCTAT
TTGTGCTTCAGCAGCAAAGACTTCGCATGGGTGCAGAATGCTTTGCTCAAACACCTGGAC
ACTCAATACAGTGACCAAAACAGATTTAACCTGTGCTTTGAAGAAAGAGACTTTGTCCCG
GGAGAAAACCACATTGCCAATATCCAGGACGCCATCTGGAACAGTAGAAAGATTGTTTGT
CTTGTGAGCAGACACTTCCTTAGAGATGGTTGGTGCCTTGAAGCCTTCAGTTATGCCCAG
GGCAGGTGCTTATCTGACCTTAACAGTGCTCTCATCATGGTGGTGGTTGGGTCCTTGTCC
CAGTACCAGTTGATGAAACATCAATCCATTAGAGGCTTTGTACAGAAACAGCAGTACTTG
AGGTGGCCTGAGGATCTCCAGGATGTTGGCTGGTTTCTTCATAAACTCTCTCAACAGATA
CTAAAGAAAGAAAAAGAAAAGAAGAAAGACAGTAACATTCCGTTGCGAACTGTAGCAACC
ATCTCC
>Theropithecus_gelada_gi_222788860
ATGGGAGACCACCTGGACCTTCTCCTAGGAGTGGTACTTGTGGCCAGTCCTGTGTTTGGA
TTTCCTTCCTGCTCCTTTGATGGCCGAATAGCCTTTTATCGTTTCTGCAACCTCACCCAG
GTCCCCCAGGTCCTCAAC---ACCACTGAGAGGCTCCTGCTGAGCTTCAACTATATCCGG
ACAGTCACTGTTTCATCCTTCCCCTTTCTGGAACAGCTGCAGCTGCTGGAGCTCGGGAAC
CAGTATACCCCCTTGACTATTGACAAGGAGGCCTTCAGAAACCTGCCCAACCTTAGAATC
TTGGACCTGGGAAGTAGTCAGATATACTTCTTGCATCCAGATGCTTTTCAGGGACTGTTC
CATCTGTTTGAACTTAGACTGTATTTCTGTGGTCTCGCCGATGCTGTATTGAAAGATGGT
TATTTCAGAAATTTAAAGTCTTTAACTCGCTTGGATCTATCCAAAAATCAGATTCGTAGC
CTTTACCTTCATCCTTCATTTGGGAAGCTGAATTCCTTGAAGTCCATAGATTTTTCCTCC
AACCAAATATTTCTTGTATGTGAACATGAGCTCGAGCCCCTCCAAGGGAAAATGCTCTCC
TTTTTCAGCCTCGCAGCTAATAACTTGTATAGCAGAGTCTCAGTGGACTGGGGAAAATGT
ATGAACCCGTTCAGAAACATGGTGCTGGAGACACTAGATGTTTCTGGAAATGGCTGGACA
GTGGATATCACAGGAAACTTTAGCAATGCCATCAGCAAAAGCCAGGCCTTCTCTTTGATT
CTTGCCCACCACATCATGGGTGCCGGGTTTGGCTTCCATAACATCAAAGATCCTGACCAG
AACACATTTGCTGGCCTGGCCAGAAGTTCAGTGAGACACCTGGACCTTTCACATGGGTTT
ATCTTCTCCCTGAACTCCCGAGTCTTTGAGACACTCCAGGATTTGCAGGTTCTGAACCTT
GCCTACAACAAGATAAATAAGATTGCGGTTGAAGCATTTTACGGACTTGACAACCTCCAA
GTTCTCAATTTGTCGTATAACCTTCTGGGGGAACTTTACAGTTCGAATTTCTATGGACTA
CCTAAGGTAGCCTACATTGATTTGCAAAAGAATCACATTGGAATAATTCAAGACCAAACA
TTCAAATTCTTGGAAAACTTACAGACCTTGGATCTCCGAGACAATGCTCTTACAACCATT
CATTTTATTCCAAGCATACCTAATATCTTCTTGAGTGGCAATAAACTAGTGACTTTGTCA
GAGATC---AACCTTACAGCCAACTTCATCCACTTATCAGAAAACAGGCTAGAAAATCTA
GATATTCTCTACTTTCTCCTACGGGTACCTCATCTCCAGATTCTCATTTTAAATCAAAAC
CGCTTATCCTCTTGTAGTGGA---GATCAAACC---CCTTCAGAGAATCCCAGCTTAGAA
CAACTTTTCCTTGGAGAAAATATGTTGCAACTTGCCTGGGAAACTGAGCTCTGTTGGGAT
GTTTTTGAGGGACTTTCTAATCTTCAAGTTCTGTATTTGAATAATAACTATCTTAATTCC
CTTCCACCAGGAGTATTTAAACATCTGACTGCATTAAAGGGACTAAGCCTCAACTCCAAC
AGGCTGACAGTTCTTTCTCACAATGATTTACCTGCTAATTTAGAGATCCTTGACATATCT
GGGAATCAGCTCCTAGCTCCCGATCCTGATTTATTTGTATCACTTCGTGTCTTGGATATA
ACTCATAACAAGTTCATTTGTGAATGTGCACTTAGCACTTTTATCCATTGGCTTAATCAC
ACCAATGTCACTATAGCTGGGCCTCCTGCAGACATACATTGTGTGTACCCTGACTCGCTC
TCTGGGGTTTCCCTCTTCTCTCTTTCCACGGAAGCTTGTGATGAAGAGGAAGTCTTAAAG
TCCCTAAAGTTCTCCCTTTTCATTGTATGCACTGTCACTCTGACTCTGTTCCTCATGACC
ATCCTCATAGTCACGAAGTTCCGGGGCTTCTGTTTTATCTGTTATAAGACAGCCCAGAGA
CTGGTGTTCAGGTACCATCCCCAGGGCACAGAACCTGATACATACAAATATGATGCCTAT
TTGTGCTTCAGCAGCAAAGACTTCGCATGGGTGCAGAATGCTTTGCTCAAACACCTGGAC
ACTCAATACAGTGACCAAAACAGATTTAACCTGTGCTTTGAAGAAAGAGACTTTGTCCCG
GGAGAAAACCACATTGCCAATATCCAGGACGCCATCTGGAACAGTAGAAAGATTGTTTGT
CTTGTGAGCAGACACTTCCTTAGAGATGGTTGGTGCCTTGAAGCCTTCAGTTATGCCCAG
GGCAGGTGCTTATCTGACCTTAACAGTGCTCTCATCATGGTGGTGGTTGGGTCCTTGTCC
CAGTACCAGTTGATGAAACATCAATCCATTAGAGGCTTTGTACGGAAACAGCAGTACTTG
AGGTGGCCTGAGGATCTCCAGGATGTTGGCTGGTTTCTTCATAAACTCTCTCAACAGATA
CTAAAGAAAGAAAAAGAAAAGAAGAAAGACAGTAACATTCCGTTGCGAACTGTAGCAACC
ATCTCC
>Allenopithecus_nigroviridis_gi_222788858
ATGGGAGACCACCTGGACCTTCTCCTAGGAGTGGTGCTTGTGGCCAGTCCTGTGTTTGGA
TTTCCTTCCTGCTCCTTTGATGGCCGAATAGCCTTTTATCGTTTCTGCAACCTCACCCAG
GTCCCCCAGGTCCTCAAC---ACCACTGAGAGGCTCCTGCTGAGCTTCAACTATATCCGG
ACAGTCACTGTTTCATCCTTCCCCTTTCTGGAACAGCTGCAGCTGCTGGAGCTCGGGAAC
CAGTATACCCCCTTGACTATTGACAAGGAGGCCTTCAGAAACCTGCCCAACCTTAGAATC
TTGGACCTGGGAAGTAGTCAGATATACTTCTTGCATCCAGATGCTTTTCAGGGACTGTTC
CATCTGTTTGAACTTAGACTGTATTTCTGTGGTCTCTCCGATGCTGTATTGAAAGATGGT
TATTTCAGAAATTTAAAGTCTTTAACTCGCTTGGATCTATCAAAAAATCAGATTCGTAGC
CTTTACCTTCATCCTTCATTTGGGAAGCTGAATTCCTTGAAGTCCATAGATTTTTCCTCC
AACCAAATATTTCTTGTATGTGAACATGAGCTCGAGCCCCTCCAAGGGAAAATGCTCTCC
TTTTTCAGCCTCGCAGCTAATAACTTGTATAGCAGAGTCTCAGTGGACTGGGGAAAATGT
ATGAACCCGTTCAGAAACATGGTGCTGGAGACACTAGATGTTTCTGGAAATGGCTGGACA
GTGGATATCACAGGAAACTTTAGCAATGCCATCAGCAAAAGCCAGGCCTTCTCTTTGATT
CTTGCCCACCACATCATGGGTGCTGGGTTTGGCTTCCATAACATCAAAGATCCTGACCAG
AACACATTTGCTGGCCTGGCCAGAAGTTCAGTGAGACACCTGGACCTTTCACATGGGTTT
ATCTTCTCCCTGAACTCCCGAGTCTTTGAGACACTCCAGGATTTGCAGGTTCTGAACCTT
GCCTACAACAAGATAAATAAGATTGCGGTTGAAGCATTTTACGGACTTGACAACCTCCAA
GTTCTCAATTTGTCGTATAACCTTCTGGGGGAACTTTACAGTTCGAATTTCTATGGACTA
CCTAAGGTAGCCTACATTGATTTGCAAAAGAATCACATTGGAATAATTCAAGACCAAACA
TTCAAATTCCTGGAAAACTTACAGACCTTGGATCTCCGAGACAATGCTCTTACAACCATT
CATTTTATTCCAAGCATACCTGATATCTTCTTGAGTGGCAATAAACTGGTGACTTTGTCA
GAGATC---AACCTTACAGCCAACTTCATCCACTTATCAGAAAACAGGCTAGAAAATCTA
GATATTCTCTACTTTCTCCTACGGGTACCTCATCTCCAGATTCTCATTTTAAATCAAAAT
CGCTTATCCTCTTGTAGTGGA---GATCAAACC---CCTTCAGAGAATCCCAGCTTAGAA
CAGCTTTTCCTTGGAGGAAATATGTTGCAACTTGCCTGGGCAACTCAGCTCTGTTGGGAT
GTTTTTGAGGGACTTTCTAATCTTCAAGTTCTGTATTTGAATAATAACTATCTTAATTCC
CTTCCACCAGGAGTATTTAGCCATCTGACTGCATTAAAGAGACTAAGCCTCAACTCCAAC
AGGCTGACGGTTCTTTCTCACAATGATTTACCTGCTAATTTAGAGATCCTTGACATATCT
GGGAATCAGCTCCTAGCTCCCGATCCTGATTTATTTGTATCACTTAGTGTCTTGGATATA
ACTCATAACAAGTTCATTTGTGAATGTACACTTAGCACTTTTATCCATTGGCTTAATCAC
ACCAATGTCACTATAGCTGGGCCTCCTGCAGACATACATTGCGTGTACCCTGACTCGCTC
TCTGGGGTTTCCCTCTTCTCTCTTTCCACGGAAGCTTGTGATGAAGAGGAAGTCTTAAAG
TCCCTAAAGTTCTCCCTTTTCATTGTATGCACTGTCACTCTGACTCTGTTCCTCATGACC
ATCCTCATAGTCACGAAGTTCCGGGGCTTCTGTTTTATCTGTTATAAGACAGCCCAGAGA
CTGGTGTTCAAGTACCATCCCCAGGGCACAGAACCTGATACGTACAAATATGATGCCTAT
TTGTGCTTCAGCAGCAAAGACTTCGCATGGGTGCAGAATGCTTTGCTCAAACACCTGGAC
ACTCAATACAGTGACCAAAACAGATTTAACCTGTGCTTTGAAGAAAGAGACTTTGTCCCA
GGAGAAAACCACATTGCCAATATCCAGGACGCCATCTGGAACAGTAGAAAGATTGTTTGT
CTTGTGAGCAGACACTTCCTTAGAGATGGTTGGTGTCTTGAAGCCTTCAGTTATGCCCAG
GGCAGGTGCTTATCTGACCTTAACAGTGCCCTCATCATGGTGGTGGTTGGGTCCTTGTCC
CAGTACCAGTTGATGAAACATCAATCCATTAGAGGCTTTGTACAGAAACAGCAGTACTTG
AGGTGGCCTGAGGATCTCCAGGATGTTGGCTGGTTTCTTCATAAACTCTCTCAACAGATG
CTAAAGAAAGAAAAAGAAAAGAAGAAAGACAGTAACATTCCGTTGCGAACTGTAGCAACC
ATCTCC
>Cercopithecus_mona_gi_222788856
ATGGGAGACCACCTGGACCTTCTCCTAGGAGTGGTGCTTGTGGCCAGTCCTGTGTTTGGA
TTTCCTTCCTGCTCCTTTGATGGCCGAATAGCCTTTTATCGTTTCTGCAACCTCACCCAG
GTCCCCCAGGTCCTCAAC---ACCACTGAGAGGCTCCTGCTGAGCTTCAACTATATCCGG
ACAGTCACTGTTTCATCCTTCCCCTTTCTGGAACAGCTGCAGCTGCTGGAGCTCGGGAAC
CAGTATACCCCCTTGACTATTGACAAGGAGGCCTTCAGAAACCTGCCCAACCTTAGAATC
TTGGACCTGGGAAGTAGTCAGATATACTTCTTGCATCCAGATGCTTTTCAGGGACTGTTC
CATCTGTTTGAACTTAGACTGTATTTCTGTGGTCTCTCCGATGCTGTATTGAAAGATGGT
TATTTCAGAAATTTAAAGTCTTTAACTCGCTTGGATCTATCAAAAAATCAGATTCGTAGC
CTTTACCTTCATCCTTCATTTGGGAAGCTGAATTCCTTGAAGTCCATAGATTTTTCCTCC
AACCAAATATTTCTTGTATGTGAACATGAGCTCGAGCCCCTCCAAGGGAAAATGCTCTCC
TTTTTCAGCCTCGCAGCTAATAACTTGTATAGCAGAGTCTCAGTGGACTGGGGAAAATGT
ATGAACCCGTTCAGAAACATGGTGCTGGAGACACTAGATGTTTCTGGAAATGGCTGGACA
GTGGATATCACAGGAAACTTTAGCAATGCCATCAGCAAAAGCCAGGCCTTCTCTTTGATT
CTTGCCTACCACATCATGGGTGCCGGGTTTGGCTTCCATAACATCAAAGATCCTGACCAG
AACACATTTGCTGGCCTGGCCAGAAGTTCAGTGAGACACCTGGACCTTTCACATGGGTTT
ATCTTCTCCCTGAACTCCCGAGTCTTTGAGACACTCCAGGATTTGCAGGTTCTGAACCTT
GCCTACAACAAGATAAATAAGATTGCGGTTGAAGCATTTTACGGACTTGACAACCTCCAA
GTTCTCAATTTGTCGTATAACCTTCTGGGGGAACTTTACAGTTCGAATTTCTATGGACTA
CCTAAGGTAGCCTACATTGATTTGCAAAAGAATCACATTGGAATAATTCAAGATCAAACA
TTCAAATTCCTGGAAAACTTACAGACCTTGGATCTCCGAGACAATGCTCTTACAACCATT
CATTTTATTCCAAGCATACCTGCTATCTTCTTGAGTGGTAATAAACTAGTGACTTTGTCA
GAGATC---AACCTTACAGCCAACTTCATCCACTTATCAGAAAACAGGCTAGAAAATCTA
GATATTCTCTACTTTCTCCTACGGGTACCTCATCTCCAGATTCTCATTTTAAATCAAAAT
CGCTTATCCTCTTGTAGTGGA---GATCAAACC---CCTTCAGAGAATCCCAGCTTAGAA
CAGCTTTTCCTTGGAGAAAATATGTTGCAACTTGCCTGGGCAACTCAGCTCTGTTGGGAT
GTTTTTGAGGGACTTTCTAATCTTCAAGTTCTGTATTTGAATAATAACTATCTTAATTCC
CTTCCACCAGGAGTATTTAGCCATCTGACTGCATTAAAGAGACTAAGCCTCAACTCCAAC
AGGCTGACAGTTCTTTCTCACAATGATTTACCTGCTAATTTAGAGATCCTTGACATATCT
GGGAATCAGCTCCTAGCTCCCGATCCTGATTTATTTGTATCACTTAGTGTCTTGGATATA
ACTCATAACAAGTTCATTTGTGAATGTACACTTAGCACTTTTATCCATTGGCTTAATCAC
ACCAATGTCACTATAGCTGGGCCTCCTGCAGACATACATTGCGTGTACCCTGACTCGCTC
TCTGGGGTTCCCCTCTTCTCTCTTTCCACGGAAGTTTGTGATGAAGAGGAAGTCTTAAAG
TCCCTACAGTTCTCCCTTTTCATTGTATGCACTGTCACTCTGACTCTGTTCCTCATGACC
ATCCTCATAGTCACAAAGTTCCGGGGCTTCTGTTTTATCTGTTATAAGACAGCCCAGAGA
CTGGTGTTCAAGTACCATCCCCAGGGCACAGAACCTGATACGTACAAATATGATGCCTAT
TTGTGCTTCAGCAGCAAAGACTTCGCATGGGTGCAGAATGCCTTGCTCAAACACCTGGAC
ACTCAATACAGTGACCAAAACAGATTTAACCTGTGCTTTGAAGAAAGAGACTTTGTCCCG
GGAGAAAACCACATTGCCAATATCCAGGACGCCATCTGGAACAGTAGAAAGATTGTTTGT
CTTGTGAGCAGACACTTCCTTAGAGATGGTTGGTGCCTTGAAGCCTTCAGTTATGCCCAG
GGCAGGTGCTTATCTGACCTTAACAGTGCCCTCATCATGGTGGTGGTTGGGTCCTTGTCC
CAGTACCAGTTGATGAAACATCAATCCATTAGAGGCTTTGTACAGAAACAGCAGTACTTG
AGGTGGCCTGAGGATCTCCAGGATGTTGGCTGGTTTCTTCATAAACTCTCTCAACAGATG
CTAAAGAAAGAAAAAGAAAAGAAGAAAGACAGTAACATTCCGTTGCGAACTGTAGCAACC
ATCTCC
>Colobus_guereza_gi_222788854
ATGGGAGACCACCTGGACCTTCTCCTAGGAGTGGTGCTTGTGGCCAGTCCTGTGTTTGGA
TTTCCTTCCTGCTCCTTTGATGGCCAAATAGCCTTTTATCGTTTCTGCAACCTCACCCAG
GTCCCCCAGGTCCTCAAC---ACCACCGAGAGGCTCCTGCTGAGCTTCAACTATATCCAG
ACAGTCACTGTTTCATCCTTCCCCTTTCTGGAACAGCTGCAGCTGCTGGAGCTCGGGAAC
CAGTATACCCCCTTGACTATTGACAAGGAGGCCTTCAGAAACCTGCCCAACCTTAGAATC
TTGGACCTGGGAGGTAGTCAGATATACTTCTTGCATCCAGATGCTTTTCAGGGACTATTC
CATCTGTTTGAACTTAGACTGTATTTCTGTGGTCTCTCCGATGCTGTATTGAGAGATGGT
TATTTCAGAAATTTAAAGTCTTTAACTCGCTTGGATCTATCCAAAAATCAGATTCATAGC
CTTTACCTTCATCCTTCATTTGGGAAGCTGAATTCCTTGAAGTCCATAGATTTTTCCTCC
AACCAAATATTTCTTGTATGTGAACATGAGCTCGAGCCCCTCCAAGGGAAAATGCTCTCC
TTTTTCAGCCTCGCAGCTAATAACTTGTATAGCAGAGTCTCAGTGGACTGGGGAAAATGT
ATGAACCCGTTCAGAAACATGGTGCTGGAGACACTAGATGTTTCTGGAAATGGCTGGACA
GTGGATATCACAGGAAACTTTAGCAATGCCATCAGCAAAAGCCAGGCCTTCTCTTTGATT
CTTGCCCACCACATCATGGGTGCCGGGTTTGGCTTCCATAACATCAAAGATCCTGACCAG
AACACATTTGCTGGCCTGGCCAGAAGTTCAGTGAGACACCTGGACCTTTCACATGGGTTT
ATCTTCTCCCTGAACTCCCGAGTCTTTGAGACACTCCAGGATTTGCAGGTTCTGAACCTT
GCCTACAACAAGATAAATAAGATTGCAGTTGAAGCATTTTACGGACTTGACAACCTCCAA
GTTCTCAATTTGTCGTATAACCTTCTGGGGGAACTTTACAGTTCGAATTTCTATGGACTA
CCTAAGGTAGCCTACATTGATTTGCAAAAGAATCACATTGGAATAATTCAAGACCAAACA
TTCAAATTCCTGGAAAACTTACAGACCTTGGATCTCCGAGACAACGATCTTACAACCATT
TATTTTATTCCAAGCATACCTGACATCTTCTTGAGTGGCAATAAACTAGTGACTTTGTCA
GAGATC---AACCTTACAGCCAACTTCATCCACTTATCAGAAAACAGGCTAGAAAATCTA
GATATTCTCTACTTTCTCCTACGGGTACCTCATCTCCAGATTCTCATTTTAAATCAAAAT
CGCTTATCCTCTTGTAGTGGA---GATCAAACC---CCTTCAGAGAATCCCACCTTAGAA
CAGCTTTTCCTTGGAGGAAATATGTTGCAACTTGCCTGGGAAACTGAGCTCTGTTGGGAT
GTTTTTGAGGGACTTTCTCATCTTCAAGTTCTGTATTTGAATAATAATTATCTTAATTCC
CTTCCACCAGGAGTATTTAGCCATCTGACTGCATTAAAGGGACTAAGCCTCAACTCCAAC
AGGCTGACAGTTCTTTCTCACAATGATTTACCGGCTAATTTAGAGATCCTTGACATATCT
GGGAATCAGCTCCTAGCTCCCGATCCTGATTTATTTGTATCACTTAGTGTCTTGGATATA
ACTCATAACAAGTTCATTTGTGAATGTGCACTTAGCACTTTTATCCATTGGCTTAATCAC
ACCAATGTCACTATAGCTGGGCCTCCTGCAGACATACATTGCGTGTACCCTGACTCGCTC
TCTGGGGTTTCCCTCTTCTCTCTTTCCACGGAAGCTTGTGATGAAGAGGAAGTCTTAAAG
TCACTAAAGTTCTCCCTTTTCATTGTATGCACTGTCACTGTGACTCTGTTCCTCGTGACC
ATCCTCATAGTCACGAAGTTCCGGGGCTTCTGTTTGATCTGTTATAAGACAGCCCAGAGA
CTGGTGTTCAAGTACCATCCCCAGGGCACAGAACCTGATATGTACAAATATGATGCCTAT
TTGTGCTTCAGCAGCAAAGATTTCGCATGGGTGCAGAATGCTTTGCTCAAACACTTGGAC
ACTCAATACAGTGACCAAAACAGATTTAACCTGTGCTTTGAAGAAAGAGACTTTGTCCCG
GGAGAAAACCACATTACCAATATCCAGGACGCCATCTGGAACAGTAGAAAGATTGTTTGT
CTTGTGAGCAGACACTTCCTTAGAGATGGCTGGTGCCTTGAAGCCTTCAGTTATGCCCAG
GGCAGGTGCTTATCTGACCTTAACAGTGCTCTCATCATGGTGGTGGTTGGGTCCTTGTCC
CAGTACCAGTTGATGAAACATCAATCCATTAGAGGCTTTGTACAGAAACAGCAGTACTTG
AGGTGGCCTGAGGATCTCCAGGATGTTGGCTGGTTTCTTCATAAACTCTCTCAACAGATA
CTAAAGAAAGAAAAAGAAAAGAAGAAAGACAGTAACATTCCATTGCAAACTATAGCAACC
ATCTCC
>Hylobates_pileatus_gi_222788852
ATGGGACACCACCTGGACCTTCTCCTAGGAGTGGTGCTCGTGGCCAGTCCTGTGTTTGGA
ATTCCTTCCTGCTCTTTTGATGGCCGAGTAGCCTTTTACCGTTTCTGCAACCTCACCCAG
GTCCCCCAGGTCCTCAAC---ACCACTGAGAGGCTCCTGCTGAGCTTCAACTATATCAGG
ACAGTCACTGCTTCATCCTTCCCCTTTCTGGAACAGCTGCTGCTGCTGGAGCTCGGGAGC
CAGTATACCCCCTTGACTATTGACAAGGAGGCCTTCAGAAACCTGCCCAACCTTAGAATC
TTGGACCTGGGAAATAGTAAGATATACTTCTTGCATCCAGATGCTTTTCAGGGACTGTTC
CATCTGTTTGAACTTAGACTGTATTTCTGTGGTCTCTCCGATGCTGTGTTAAAAGATGGT
TATTTCAGAAATTTAAAGTCTTTAACTCGCTTGGATCTATCCAAAAATCAGATCCGTAGC
CTTTACCTTCATCCTTCATTTGGGAAGTTGAATTCCTTAAAGTCCATAGATTTTTCCTCC
AACCAAATATTCCTTGTATGTGAACATGACCTCGAGCCCCTGCAAGGGAAAACGCTCTCC
TTTTTTAGCCTCGCAGCTAATAACTTGTATAGCAGAGTCTCAGTGGACTGGGGAAAATGT
ATGAACCCATTCAGAAACATGGTGCTGGAGACGCTAGATGTTTCTGGAAATGGCTGGACA
GTGGACATCACAGGAAACTTTAGCAATGCCATCAGCAAAAGCCAGGCCTTCTCTTTGATT
CTTGCCCACCACATCATGGGTGCCGGGTTTGGCTTCCATAACATCAAAGATCCTGACCAG
AACACATTTGCTGGCCTGGCCAGAAGTTCAGTGAGACGCCTGGATCTTTCACATGGGTTT
ATCTTCTCCCTGAACTCGCGAGTCTTTGAGACACTCCAGGATTTGAAGGTTCTGAACCTT
GCCTACAACAAGATAAATAAGATTGCAGATAAAGCATTTTATGGACTTGACAACCTCCAA
GTTCTCAATTTGTCGTATAACCTTCTGGGGGAACTTTACAGTGCCAATTTCTATGGATTA
CCTAAGGTAGCATACATTGATTTGCAAAAGAATCACATCGGAATAATTCAAGACCAAACA
TTCAAATTCCTGGAAAAATTACAGACCTTGGATCTCCGAGACAATGCTCTTACAACCATT
CATTTTATTCCGAGCATACCTGATATCTTCTTGAGTGGCAATAAACTAGTGACTTTGCCA
AAGATC---AACCTTACAGCCAACTTCATCCACTTATCAGAAAACAGGCTAGAAAATCTA
GATATTCTCTACTTTCTCCTACGGGTACCTCATCTCCAGATTCTCATTTTAAATCAAAAT
CGCTTATCCTCTTGTGGTGGA---GATCAAACC---CCTTCAGAGAATCCCAGCTTAGAA
CAGCTTTTCCTTGGAGAAAATATGTTGCAACTTGCCTGGGAAACTGCGCTCTGTTGGAAT
GTTTTTGAGGGACTTTCTCATCTTCAAGTTCTGTATTTGAATAATAACTATCTTAATTCC
CTTCCACCGGGAGTATTTAGCCATCTGACTGCATTAAGGGGACTAAGCCTCAACTCCAAC
AGGCTGACAGTTCTTTCTCACAATGATTTACCTGCTAATTTAGAGATCCTGGACATATCC
AGGAACCAGCTCCTAGCTCCCAATCCTGATGTATTTGTATCACTTAGTGTCTTGGATATA
ACTCATAACAAGTTCATTTGTGAATGTGAACTTAGCACTTTTATCAATTGGCTTAATCAC
ACCAATGTCACTATAGCTGGGCCTCCTGCAGACATATATTGTGTGTACCCTGACTCGCTC
TCTGGGGTTTCCCTCTTCTCTCTTTCCACGGAAGGTTGTGATGAAGAGGAAGTCTTAAAG
TCCCTAAAGTTCTCCCTTTTCATTGTATGCACTGTCACTCTGACTCTGTTCCTCATGACC
ATCCTCACAGTCACGAAGTTCCGGGGCTTCTGTTTTATCTGTTATGAGACAGCCCAGAGA
CTGGTGTTCAAGGACCATCCCCAGGGCACAGAACCTGATATGTACAAATATGATGCCTAT
TTGTGCTTCAGCAGCAAAGACTTCGCATGGGTGCACAATGCTTTGCTCAAACACCTGGAC
ACTCAATACAGTGACCAAAACAGATTTAACCTGTGCTTTGAAGAAAGAGACTTTGTCCCA
GGAGAAAACCACATTGCCAATATCCAGGATGCCATCTGGAACAGTAGAAAGATTGTTTGT
CTTGTGAGCAGACACTTCCTTAGAGATGGCTGGTGCCTTGAAGCCTTCAGTTATGCCCAG
GGCAGGTGCTTATCTGACCTTAACAGTGCTCTCATCATGGTGGTGGTTGGGTCCTTGTCC
CAGTACCAGTTGATGAAACATCAATCCATCAGAGGCTTTGTACAGAAACAGCAGTACTTG
AGGTGGCCTGAGGATCTCCAGGATGTTGGCTGGTTTCTTCATAAACTCTCTCAACAGATA
CTAAAGAAAGAAAAAGAAAAGAAGAAAGACAATAACATTCGGTTGCAAACTGTAGCAACC
ATCTCC
>Symphalangus_syndactylus_gi_222788850
ATGGGACACCACCTGGACCTTCTCCTAGGAGTGGTGCTCGTGGCCAGTCCTGTGTTTGGA
ATTCCTTCCTGCTCTTTTGATGGCCGAGTAGCCTTTTACCGTTACTGCAACCTCACCCAG
GTCCCCCAGGTCCTCAAC---ACCACTGAGAGGCTCCTGCTGAGCTTCAACTATATCAGG
ACAGTCACTGCTTCATCCTTCCCCTTTCTGGAACAGCTGCTGCTGCTGGAGCTCGGGAGC
CAGTATACCCCCTTGACTATTGACAAGGAGGCCTTCAGAAACCTGCCCAACCTTAGAATC
TTGGACCTGGGAAATAGTAAGATATACTTCTTGCATCCAGATGCTTTTCAGGGACTGTTC
CATCTGTTTGAACTTAGACTGTATTTCTGTGGTCTCTCCGATGCTGTGTTAAAAGATGGT
TATTTCAGAAATTTAAAGTCTTTAACTCGCTTGGATCTATCCAAAAATCAGATCCGTAGC
CTTTACCTTCATCCTTCATTTGGGAAGTTGAATTCCTTAAAGTCCATAGATTTTTCCTCC
AACCAAATATTCCTTGTATGTGAACATGACCTTGAGCCCCTGCAAGGGAAAACGCTCTCC
TTTTTTAGCCTCGCAGCTAATAACTTGTATAGCAGAGTCTCAGTGGACTGGGGAAAATGT
ATGAACCCATTCAGAAACATGGTGCTGGAGACGCTAGATGTTTCTGGAAATGGCTGGACA
GTGGACATCACAGGAAACTTTAGCAATGCCATCAGCAAAAGCCAGGCCTTCTCTTTGATT
CTTGCCCACCACATCATGGGTGCCGGGTTTGGCTTCCATAACATCAAAGATCCTGACCAG
AACACATTTGCTGGCCTGGCCAGAAGTTCAGTGAGACGCCTGGATCTTTCACATGGGTTT
ATCTTCTCCCTGAACTCGCGAGTCTTTGAGACACTCCAGGATTTGAAGGTTCTGAACCTT
GCCTACAACAAGATAAATAAGATTGCAGATAAAGCATTTTATGGACTTGACAACCTCCAA
GTTCTCAATTTGTCGTATAACCTTCTGGGGGAACTTTACACTGCGAATTTCTATGGACTA
CCTAAGGTAGCGTACATTGATTTGCAAAAGAATCACATCGGAATAATTCAAGACCAAACA
TTCAAATTCCTGGAAAAATTACAGACCTTGGATCTCCGAGACAATGCTCTTACAACCATT
CATTTTATTCCGAGCATACCTGATATCTTCTTGAGTGGCAATAAACTAGTGACTTTGCCA
AAGATC---AACCTTACAGCCAACTTCATCCACTTATCAGAAAACAGGCTAGAAAATCTA
GATATTCTCTACTTTCTCCTACGGGTACCTCATCTCCAGATTCTCATTTTAAATCAAAAT
CGCTTATCCTCTTGTGGTGGA---GATCAAACC---CCTTCAGAGAATCCCAGCTTAGAA
CAGCTTTTCCTTGGAGAAAATATGTTGCAACTTGCCTGGGAAACTGCGCTCTGTTGGAAT
GTTTTTGAGGGACTTTCTCATCTTCAAGTTCTGTATTTGAATAATAACTATCTTAATTCC
CTTCCACCGGGAGTATTTAGCCATCTGACTGCATTAAGGGGACTAAGCCTCAACTCCAAC
AGGCTGACAGTTCTTTCTCACAATGATTTACCTGCTAATTTAGAGATCCTGGACATATCC
AGGAACCAGCTCCTAGCTCCCAATCCTGATGTATTTGTATCACTTAGTGTCTTGGATATA
ACTCATAACAAGTTCATTTGTGAATGTGAACTTAGCACTTTTATCAGTTGGCTTAATCAC
ACCAATGTCACTATAGCTGGGCCTCCTGCAGACATATATTGTGTGTACCCTGACTCACTC
TCTGGGGTTTCCCTCTTCTCTCTTTCCACGGAAGATTGTGATGAAGAGGAAGTCTTAAAG
TCCCTAAAGTTCTCCCTTTTCATTGTATGCACTGTCACTCTGACTCTGTTCCTCATTACC
ATCCTCACAGTCACGAAGTTCCGGGGCTTCTGTTTTATCTGTTATAAGACAGCGCAGAGA
CTGGTGTTCAAGGACCATCCCCAGGGCACAGAACCTGATATGTACAAATATGATGCCTAT
TTGTGCTTCAGCAGCAAAGACTTCGCATGGGTGCAGAATGCTTTACTCAAACACCTGGAC
ACTCAATACAGTGACCAAAACAGATTTAACCTGTGCTTTGAAGAAAGAGACTTTGTCCCA
GGAGAAAACCACATTGCCAATATCCAGGATGCCATCTGGAACAGTAGAAAGAATGTTTGT
CTTGTGAGCAGACACTTCCTTAGAGATGGCTGGTGCCTTGAAGCCTTCAGTTATGCCCAG
GGCAGGTGCTTATCTGACCTTAACAGTGCTCTCATCATGGTGGTGGTTGGGTCCTTGTCC
CAGTACCAGTTGATGAAACATCAATCCATCAGAGGCTTTGTACAGAAACAGCAGTACTTG
AGGTGGCCTGAGGATCTCCAGGATGTTGGCTGGTTTCTTCATAAACTCTCTCAACAGATA
CTAAAGAAAGAAAAAGAAAAGAAGAAAGACAATAACATTCGGTTGCAAACTGTAGCAACC
ATCTCC
>Pan_paniscus_gi_194068446
ATGGGAGACCACCTGGACCTTCTCCTAGGAGTGGTGCTCATGGCCGGTCCTGTGTTTGGA
ATTCCTTCCTGCTCCTTTGATGGCCGAATAGCCTTTTATCGTTTCTGCAGCCTCACCCAG
GTCCCCCAGGTCCTCAAC---ACCACTGAGAGGCTCCTGCTGAGCTTCAACTATATCAGG
ACAGTCACTGCTTCATCCTTCCCCTTTCTGGAACAGCTGCAGCTGCTGGAGCTCGGGAGC
CAGTATACCCCCTTGACTATTGACAAGGAGGCCTTCAGAAACCTGCCCAACCTTAGAATC
TTGGACCTGGGAAGTAGTAAGATACACTTCTTGCATCCAGATGCTTTTCAGGGACTGTTC
CATCTGTTTGAACTTAGACTGTATTTCTGTGGTCTCTCTGATGCTGTATTAAAAGATGGT
TATTTCAGAAATTTAAAGGCTTTAACTCGCTTGGATCTATCCAAAAATCAGATTCGTAGC
CTTTACCTTCATCCTTCATTTGGGAAGTTGAATTCCTTAAAGTCCATAGATTTTTCCTCC
AACCAAATATTCCTTGTATGTGAACATGAGCTCGAGCCCCTGCAAGGGAAAACGCTCTCC
TTTTTTAGCCTCGCAGCTAATAGCTTGTATAGCAGAGTCTCAGTGGACTGGGGAAAATGT
ATGAACCCATTCAGAAACATGGTGCTGGAGATACTAGATGTTTCTGGAAATGGCTGGACA
GTGGACATCACAGGAAACTTTAGCAATGCCATCAGCAAAAGCCAGGCCTTCTCTTTGATT
CTTGCCCACCACATCATGGGTGCCGGGTTTGGCTTCCATAACATCAAAGATCCTGACCAG
AACACATTTGCTGGCCTGGCCAGAAGTTCAGTGAGACACCTGGATCTTTCACATGGGTTT
GTCTTCTCCCTGAACTCACGAGTCTTTGAGACACTCAAGGATTTGAAGGTTCTGAACCTT
GCCTACAACAAGATAAATAAGATTGCAGATGAAGCATTTTACGGACTTGACAACCTCCAA
GTTCTCAATTTGTCATATAACCTTCTGGGGGAACTTTACAGTTCGAATTTCTATGGACTA
CCTAAGGTAGCCTACATTGATTTGCAAAAGAATCACATTGGAATAATTCAAGACCAAACA
TTCAAATTCCTGGAAAAATTACAGACCTTGGATCTCCGAGACAATGCTCTTACAACCATT
CATTTTATTCCAAGCATACCTGATATCTTCTTGAGTGGCAATAAACTAGTGACTTTGCCA
AAGATC---AACCTTACAGCGAACCTCATCTACTTATCAGAAAACAGGCTAGAAAATCTA
GATATTCTCTACTTTCTCCTACGGGTACCTCATCTCCAGATTCTCATTTTAAATCAAAAT
CGCTTATCCTCCTGTAGTGGA---GATCAAACC---CCTTCAGAGAATCCCAGCTTAGAA
CAGCTTTTCCTTGGAGAAAATATGTTGCAACTTGCCTGGGAAACTGAGCTCTGTTGGGAT
GTTTTTGAGGGACTTTCTCATCTTCAAGTTCTGTATTTGAATCATAACTATCTTAATTCC
CTTCCACCAGGAGTATTTAGCCATCTGACTGCATTAAGGAGACTAAGGCTCAACTCCAAC
AGGCTGACAGTTCTTTCTCACAATGATTTACCTGCTAATTTAGAGATCCTGGACATATCC
AGGAACCAGCTCCTAGCTCCCGATCCTGATGTATTTGTATCACTTAGTGTCTTGGATATA
ACTCATAACAAGTTCATTTGTGAATGTGAACTTAGCACTTTTATCAAGTGGCTTAATCAC
ACCAATGTCACTATAGCTGGGCCTCCTGCAGACATATATTGTGTGTACCCTGACTCACTC
TCTGGGGTTTCCCTCTTCTCTCTTTCCACGGAAGGTTGTGATGAAGAGGAAGTCTTAAAG
TCCCTAAAGTTCTCCCTTTTCATTGTATGCACTGTCACTCTGACTCTATTCCTCATGACC
ATCCTCACAGTCACAAAGTTCCGGGGCTTCTGTTTTATCTGTTATAAGACAGCCCAGAGA
CTGGTGTTCAAGGACCATCCCCAGGGCACAGAACCTGATATGTACAAATATGATGCCTAT
TTGTGCTTCAGCAGCAAAGACTTCACATGGGTGCAGAATGCTTTGCTCAAACACCTGGAC
ACTCAATACAGTGACGAAAACAGATTCAACCTGTGCTTTGAAGAAAGAGACTTTGTCCCA
GGAGAAAACCGCATTGCCAATATCCAGGATGCCATCTGGAACAGTAGAAAGATTGTTTGT
CTTGTGAGCAGACACTTCCTTAGAGATGGCTGGTGCCTTGAAGCCTTCAGTTATGCCCAG
GGCAGGTGCTTATCTGACCTTAACAGTGCTCTCATTATGGTGGTGGTTGGGTCCTTGTCC
CAGTACCAGTTGATGAAACATCAATCCATCAGAGGCTTTGTACAGAAACAGCAGTATTTG
AGATGGCCTGAGGATCTCCAGGATGTTGGCTGGTTTCTTCATAAACTCTCTCAACAGATA
CTAAAGAAAGAAAAAGAAAAGAAGAAAGACAATAACATTCCGTTGCAAACTGTAGCAACC
ATCTCC
>Cercocebus_agilis_gi_222788868
ATGGGAGACCACCTGGACCTTCTCCTAGGAGTGGTGCTTGTGGCCAGTCCTGTGTTTGGA
TTTCCTTCCTGCTCCTTTGATGGCCGAATAGCCTTTTATCGTTTCTGCAACCTCACCCAG
GTCCCCCAGGTCCTCAAC---ACCACTGAGAGGCTCCTGCTGAGCTTCAACTATATCCGG
ACAGTCACTGTTTCATCCTTCCCCTTTCTGGAACAGCTGCAGCTGCTGGAGCTCGGGAAC
CAGTATACCCCCTTGACTATTGACAAGGAGGCCTTCAGAAACCTGCCCAACCTTAGAATC
TTGGACCTGGGAAGTAGTCAGATATACTTCTTGCATCCAGATGCTTTTCAGGGACTGTTC
CATCTGTTTGAACTTAGACTGTATTTCTGTGGTCTCCCCGATGCTGTATTGAAAGATGGT
TATTTCAGAAATTTAAAGTCTTTAACTCGCTTGGATCTATCCAAAAATCAGATTCGTAGC
CTTTACCTTCATCCTTCATTTGGGAAGCTGAATTCCTTGAAGTCCATAGATTTTTCCTCC
AACCAAATATTTCTTGTATGTGAACATGAGCTCGAGCCCCTCCAAGGGAAAATGCTCTCC
TTTTTCAGCCTCGCAGCTAATAACTTGTATAGCAGAGTCTCAGTGGACTGGGGAAAATGT
ATGAACCCGTTCAGAAACATGGTGCTGGAGACACTAGATGTTTCTGGAAATGGCTGGACA
GTGGATATCACAGGAAACTTTAGCAATGCCATCAGCAAAAGCCAGGCCTTCTCTTTGATT
CTTGCCCACCACATCATGGGTGCCGGGTTTGGCTTCCATAACATCAAAGATCCTGACCAG
AACACATTTGCTGGCCTGGCCAGAAGTTCAGTGAGACACCTGGACCTTTCACATGGGTTT
ATCTTCTCCCTGAACTCCCGAGTCTTTGAGACACTCCAGGATTTGCAGGTTCTGAACCTT
GCCTACAACAAGATAAATAAGATTGCGGTTGAAGCATTTTACGGACTTGACAACCTCCAA
GTTCTCAATTTGTCGTATAACCTTCTGGGGGAACTTTACAGTTCGAATTTCTATGGACTA
CCTAAGGTAGCCTACATTGATTTGCAAAAGAATCACATTGGAATAATTCAAGACCAAACA
TTCAAATTCCTGGAAAACTTACAGACCTTGGATCTCCGAGACAATGCTCTTACAACCATT
CATTTTATTCCAAGCATACCTGCTATCTTCTTAAGTGGCAATAAACTAGTGACTTTGTCA
GAGATC---AACCTTACAGCCAACTTCATCCACTTATCAGAAAACAGGCTAGAAAATCTA
GATATTCTCTACTTTCTCCTACGGGTACCTCATCTCCAGATTCTCATTTTAAATCGAAAT
CGCTTATCCTCTTGTAGTGGA---GATCAAACA---CCTTCAGAGAATCCCAGCTTAGAA
CAGCTTTTCCTTGGAGAAAATATGTTGCAACTTGCCTGGGAAACTCAGCTCTGTTGGGAT
GTTTTTGAGGGACTTTCTAATCTTCAAGTTCTGTATTTGAATAATAACTATCTTAATTCC
CTTCCACCAGGAGTATTTAAACATCTGACTGCATTAAAGGGACTAAGCCTCAACTCCAAC
AGGCTGACAGTTCTTTCTCACAATGATTTACCTGCTAATTTAGAGATCCTTGACATATCT
GGGAATCAGCTCCTAGCTCCCGATCCTGATTTATTTGTATCACTTAGTGTCTTGGATATA
ACTCATAACAAGTTCATTTGTGAATGTGCACTTAGCACTTTTATCCATTGGCTTAATCAC
ACCAATGTCACTATAGCTGGGCCTCCTGCAGACATACATTGTGTGTACCCTGACTCGCTC
TCTGGGGTTTCCCTCTTCTCTCTTTCCACGGAAGCTTGTGATGAAGAGGAAGTCTTAAAG
TCCCTAAAGTTCTCCCTTTTCGTTGTATGCACTGTCACTCTGACTCTGTTCCTCATGACC
ATCCTCATAGTCACGAAGTTCCGGGGCTTCTGTTTTATCTGTTATAAGACAGCCCAGAGA
CTGGTGTTCAAGTACCATCCCCAGGGCACAGAACCTGATACGTACAAATATGATGCCTAT
TTGTGCTTCAGCAGCAAAGACTTCGCATGGGTGCAGAATGCTTTGCTCAAACACCTGGAC
ACTCAATACAGTGACCAAAACAGATTTAACCTGTGCTTTGAAGAAAGAGACTTTGTCCCG
GGAGAAAACCACATTGCCAATATCCAGGACGCCATCTGGAACAGTAGAAAGATTGTTTGT
CTTGTGAGCAGACACTTCCTTAGAGATGGTTGGTGCCTTGAAGCCTTCAGTTATGCCCAG
GGCAGGTGCTTATCTGACCTTAACAGTGCTCTCATCATGGTGGTGGTTGGGTCCTTGTCC
CAGTACCAGTTGATGAAACATCAATCCATTAGAGGCTTTGTACAGAAACAGCAGTACTTG
AGGTGGCCTGAGGATCTCCAGGATGTTGGCTGGTTTCTTCATAAACTCTCTCAACAGATA
CTAAAGAAAGAAAAAGAAAAGAAGAAAGACAGTAACATTCCGTTGCGAACTGTAGCAACC
ATCTCC
>Cercocebus_torquatus_atys_gi_164652845
ATGGGAGACCACCTGGACCTTCTCCTAGGAGTGGTGCTTGTGGCCAGTCCTGTGTTTGGA
TTTCCTTCCTGCTCCTTTGATGGCCGAATAGCCTTTTATCGTTTCTGCAACCTCACCCAG
GTCCCCCAGGTCCTCAAC---ACCACTGAGAGGCTCCTGCTGAGCTTCAACTATATCCGG
ACAGTCACTGTTTCATCCTTCCCCTTTCTGGAACAGCTGCAGCTGCTGGAGCTCGGGAAC
CAGTATACCCCCTTGACTATTGACAAGGAGGCCTTCAGAAACCTGCCCAACCTTAGAATC
TTGGACCTGGGAAGTAGTCAGATATACTTCTTGCATCCAGATGCTTTTCAGGGACTGTTC
CATCTGTTTGAACTTAGACTGTATTTCTGTGGTCTCTCCGATGCTGTATTGAAAGATGGT
TATTTCAGAAATTTAAAGTCTTTAACTCGCTTGGATCTATCCAAAAATCAGATTCGTAGC
CTTTACCTTCATCCTTCATTTGGGAAGCTGAATTCCTTGAAGTCCATAGATTTTTCCTCC
AACCAAATATTTCTTGTATGTGAACATGAGCTCGAGCCCCTCCAAGGGAAAATGCTCTCC
TTTTTCAGCCTCGCAGCTAATAACTTGTATAGCAGAGTCTCAGTGGACTGGGGAAAATGT
ATGAACCCGTTCAGAAACATGGTGCTGGAGACACTAGATGTTTCTGGAAATGACTGGACA
GTGGATATCACAGGAAACTTTAGCAATGCCATCAGCAAAAGCCAGGCCTTCTCTTTGATT
CTTGCCCACCACATCATGGGTGCCGGGTTTGGCTTCCATAACATCAAAGATCCTGACCAG
AACACATTTGCTGGCCTGGCCAGAAGTTCAGTGAGACACCTGGACCTTTCACATGGGTTT
ATCTTCTCCCTGAACTCACGAGTCTTTGAGACACTCCAGGATTTGCAGGTTCTGAACCTT
GCCTACAACAAGATAAATAAGATTGCGGTTGAAGCATTTTACGGACTTGACAACCTCCAA
GTTCTCAATTTGTCGTATAACCTTCTGGGGGAACTTTACAGTTCGAATTTCTATGGACTA
CCTAAGGTAGCCTACATTGATTTGCAAAAGAATCACATTGGAATAATTCAAGACCAAACA
TTCAAATTCCTGGAAAACTTACAGACCTTGGATCTCCGAGACAATGCTCTTACAACCATT
CATTTTATTCCAAGCATACCTGCTATCTTCTTAAGTGGCAATAAACTAGTGACTTTGTCA
GAGATC---AACCTTACAGCCAACTTCATCCACTTATCAGAAAACAGGCTAGAAAATCTA
GATATTCTCTACTTTCTCCTACGGGTACCTCATCTCCAGATTCTCATTTTAAATCGAAAT
CGCTTATCCTCCTGTAGTGGA---GATCAAACA---CCTTCAGAGAATCCCAGCTTAGAA
CAGCTTTTCCTTGGAGAAAATATGTTGCAACTTGCCTGGGAAACTCAGCTCTGTTGGGAT
GTTTTTGAGGGACTTTCTAATCTTCAAGTTCTGTATTTGAATAATAACTATCTTAATTCC
CTTCCACCAGGAGTATTTAAACATCTGACTGCATTAAAGGGACTAAGCCTCAACTCCAAC
AGGCTGACAGTTCTTTCTCACAATGATTTACCTGCTAATTTAGAGATCCTTGACATATCT
GGGAATCAGCTCCTAGCTCCCGATCCTGATTTATTTGTATCACTTAGTGTCTTGGATATA
ACTCATAACAAGTTCATTTGTGAATGTGCACTTAGCACTTTTATCCATTGGCTTAATCAC
ACCAATGTCACTATAGCTGGGCCTCCTGCAGACATACATTGTGTGTACCCTGACTCGCTC
TCTGGGGTTTCCCTCTTCTCTCTTTCCACGGAAGCTTGTGATGAAGAGGAAGTCTTAAAG
TCCCTAAAGTTCTCCCTTTTCGTTGTATGCACTGTCACTCTGACTCTGTTCCTCATGACC
ATCCTCATAGTCACGAAGTTCCGGGGCTTCTGTTTTATCTGTTATAAGACAGCCCAGAGA
CTGGTGTTCAAGTACCATCCCCAGGGCACAGAACCTGATACGTACAAATATGATGCCTAT
TTGTGCTTCAGCAGCAAAGACTTCGCATGGGTGCAGAATGCTTTGCTCAAACACCTGGAC
ACTCAATACAGTGACCAAAACAGATTTAACCTGTGCTTTGAAGAAAGAGACTTTGTCCCG
GGAGAAAACCACATTGCCAATATCCAGGACGCCATCTGGAACAGTAGAAAGATTGTTTGT
CTTGTGAGCAGACACTTCCTTAGAGATGGTTGGTGCCTTGAAGCCTTCAGTTATGCCCAG
GGCAGGTGCTTATCTGACCTTAACAGTGCTCTCATCATGGTGGTGGTTGGGTCCTTGTCC
CAGTACCAGTTGATGAAACATCAATCCATTAGAGGCTTTGTACAGAAACAGCAGTACTTG
AGGTGGCCTGAGGATCTCCAGGATGTTGGCTGGTTTCTTCATAAACTCTCTAAACAGATA
CTAAAGAAAGAAAAAGAAAAGAAGAAAGACAGTAACATTCCGTTGCGAACTGTAGCAACC
ATCTCC
>Macaca_sylvanus_gi_222788866
ATGGGAGACCACCTGGACCTTCTCCTAGGAGTGGTGCTTGTGGCCAGTCCTGTGTTTGGA
TTTCCTTCCTGCTCCTTTGATGGCCGAATAGCCTTTTATCGTTTCTGCAACCTCACCCAG
GTCCCCCAGGTCCTCAAC---ACCACTGAGAGGCTCCTGCTGAGCTTCAACTATATCCGG
ACAGTCACTGTTTCATCCTTCCCCTTTCTGGAACAGCTGCAGCTGCTGGAGCTCGGGAAC
CAGTATACCCCCTTGACTATTGACAAGGAGGCCTTCAGAAACCTGCCCAACCTTAGAATC
TTGGACCTGGGAAGTAGTCAGATATACTTCTTGCATCCAGATGCTTTTCAGGGACTGTTC
CATCTGTTTGAACTTAGACTGTATTTCTGTGGTCTCTCCAATGCTGTATTAAAAGATGGT
TATTTCAGAAATTTAAAGTCTTTAACTCGCTTGGATCTATCCAAAAATCAGATTCGTAGC
CTTTACCTTCATCCTTCATTTGGGAAGTTGAATTCCTTGAAGTCCATAGATTTTTCCTCC
AACCAAATATTTCTTGTATGTGAACATGAGCTCGAGCCCCTCCAAGGGAAAATGCTCTCC
TTTTTCAGCCTTGCAGCTAATAACTTGTATAGCAGAGTCTCAGTGGACTGGGGAAAATGT
ATGAACCCGTTCAGAAACATGGTGCTGGAGACACTAGATGTTTCTGGAAATGGCTGGACA
GTGGATATCACAGGAAACTTTAGCAATGCCATCAGCAAAAGCCAGGCCTTCTCTTTGATT
CTTGCCCACCACATCATGGGTGCCGGGTTTGGCTTCCATAACATCAAAGATCCTGACCAG
AACACATTTGCTGGCCTGGCCAGAAGTTCAGTGAGACACCTGGACCTTTCACATGGGTTT
ATCTTCTCCCTGAACTCCCGAGTCTTTGAGACACTCCAGGATTTGCAGGTTCTGAACCTT
GCCTACAACAAGATAAATAAGATTGCGGTTGAAGCATTTTACGGACTTGACAACCTCCAA
GTTCTCAATTTGTCATATAACCTTCTGGGGGAACTTTACAGTTCGAATTTCTATGGACTA
CCTAAGGTAGCCTACATTGATTTGCAAAAGAATCACATTGGAATAATTCAAGACCAAACA
TTCAAATTCCTGGAAAACTTACAGACCTTGGATCTCCGAGACAATGCTCTTACAACCATT
CATTTTATTCCAAGCATACCTGATATCTTCTTAAGTGGCAATAAACTAGTGACTTTGTCA
GAGATC---AGCCTTACAGCCAACTTCATCCACTTATCAGAAAACAGGCTAGAAAATCTA
GATATTCTCTACTTTCTCCTACGGGTACCTCATCTCCAGATTCTCATTTTAAATCAAAAT
CGCTTATCCTCTTGTAGTGGA---GATCAAACA---CCTTCAGAGAATCCCAGCTTAGAA
CAGCTTTTCCTTGGAGAAAATATGTTGCAACTTGCCTGGGAAACTGAGCTCTGTTGGGAT
GTTTTTGAGGGACTTTCTAATCTTCAAGTTCTGTATTTGAATAATAACTATCTTAATTCC
CTTCCACCAGGAGTATTTAAACATCTGACTGCATTAAAGGGACTAAGCCTCAACTCCAAC
AGGCTGACAGTTCTTTCTCACAATGATTTACCTGCTAATTTAGAGATCCTTGACATATCT
GGGAATCAGCTCCTAGCTCCCGATCCTGATGTATTTGTATCACTTAGTGTCTTGGATATA
ACTCATAACAAATTCATTTGTGAATGTGCACTTAGCACTTTTATCCATTGGCTTAATCAC
ACCAATGTCACTATAGCTGGGCCTCCTGCAGACATACATTGCGTGTACCCTGACTCGCTC
TCTGGGGTTTCCCTCTTTTCTCTTTCCACAGAAGCTTGTGATGAAGAGGAAGTCTTAAAG
TCCCTAAAGTTCTCCCTTTTCATTGTATGCACTGTCACTCTGACTCTGTTCCTCATGACC
ATCCTCATAGTCACGAAGTTCCGGGGCTTTTGTTTTATCTGTTATAAGACAGCCCAGAGA
CTGGTGTTCAGGTACCATCCCCAGGGCAGAGAACCTGATACATACAAATATGATGCCTAT
TTGTGCTTCAGCAGCAAAGACTTCGCATGGGTGCAGAATGCTTTGCTTAAACACCTGGAC
ACTCAATACAGTGACCAAAACAGATTTAACCTGTGCTTTGAAGAAAGAGACTTTGTCCCG
GGAGAAAACCACATTGCCAATATCCAGGACGCCATCTGGAACAGTAGAAAGATTGTTTGT
CTTGTGAGCAGACACTTCCTTAGAGATGGTTGGTGCCTTGAAGCCTTCAGTTATGCCCAG
GGCAGGTGCTTATCTGACCTTAACAGTGCTCTCATCATGGTGGTGGTTGGGTCCTTGTCC
CAGTACCAGTTGATGAAACATCAATCCATTAGAGGCTTTGTACAGAAACAGCAGTACTTG
AGGTGGCCTGAGGATCTCCAGGATGTTGGCTGGTTTCTTCATAAACTCTCTCAACAGATA
CTAAAGAAAGAAAAAGAAAAGAAGAAAGACAGTAACATTCCGTTGCGAACTGTAGCAACC
ATCTCC
>Macaca_mulatta_gi_194363738
ATGGGAGACCACCTGGACCTTCTCCTAGGAGTGGTACTTGTGGCCAGTCCTGTGTTTGGA
TTTCCTTCCTGCTCCTTTGATGGCCGAATAGCCTTTTATCGTTTCTGCAACCTCACCCAG
GTCCCCCAGGTCCTCAAC---ACCACTGAGAGGCTCCTGCTGAGCTTCAACTATATCCGG
ACAGTCACTGTTTCATCCTTCCCCTTTCTGGAACAGCTGCAGCTGCTGGAGCTCGGGAAC
CAGTATACCCCCTTGACTATTGACAAGGAGGCCTTCAGAAACCTGCCCAACCTTAGAATC
TTGGACCTGGGAAGTAGTCAGATATACTTCTTGCATCCAGATGCTTTTCAGGGACTGTTC
CATCTGTTTGAACTTAGACTGTATTTCTGTGGTCTCTCCGATGCTGTATTGAAAAATGGT
TATTTCAGAAATTTAAAGTCTTTAACTCGCTTGGATCTATCCAAAAATCAGATTCGTAGC
CTTTACCTTCATCCTTCATTTGGGAAGCTGAATTCCTTGAAGTCCATAGATTTTTCCTCC
AACCAAATATTTCTTGTATGTGAACATGAGCTCGAGCCCCTCCAAGGGAAAATGCTCTCC
TTTTTCAGCCTCGCAGCTAATAACTTGTATAGCAGAGTCTCAGTGGACTGGGGAAAATGT
ATGAACCCGTTCAGAAACATGGTGCTGGAGACACTAGATGTTTCTGGAAATGGCTGGACA
GTGGATATCACAGGAAACTTTAGCAATGCCATCAGCAAAAGCCAGGCCTTCTCTTTGATT
CTTGCCCACCACATCATGGGTGCCGGGTTTGGCTTCCATAACATCAAAGATCCTGACCAG
AACACATTTGCTGGCCTGGCCAGAAGTTCAGTGAGACACCTGGACCTTTCACATGGGTTT
ATCTTCTCCCTGAACTCCCGAGTCTTTGAGACACTCCAGGATTTGCAGGTTCTGAACCTT
GCCTACAACAAGATAAATAAGATTGCGGTTGAAGCATTTTACGGACTTGACAACCTCCAA
GTTCTCAATTTGTCGTATAACCTTCTGGGGGAACTTTACAGTTCGAATTTCTATGGACTA
CCTAAGGTAGCCTACATTGATTTGCAAAAGAATCACATTGGAATAATTCAAGACCAAACA
TTCAAATTCCTGGAAAACTTACAGACCTTGGATCTCCGAGACAATGCTCTTACAACCATT
CATTTTATTCCAAGCATACCTGATATCTTCTTGAGTGGCAATAAACTAGTGACTTTGTCA
GAGATC---AACCTTACAGCCAACTTCATCCACTTATCAGAAAACAGGCTAGAAAATCTA
GATATTCTCTACTTTCTCCTACGGGTACCTCATCTCCAGATTCTCATTTTAAATCAAAAT
CGCTTATCCTCTTGTAGTGGA---GCTCAAACC---CCTTCAGAGAATCCCAGCTTAGAA
CAGCTTTTCCTTGGAGAAAATATGTTGCAACTTGCCTGGGAAACTGAGCTCTGTTGGGAT
GTTTTTGAGGGACTTTCTAATCTTCAAGTTCTGTATTTGAATAATAACTATCTTAATTCC
CTTCCACCAGGAGTATTTAAACATCTGACTGCATTAAAGGGACTAAGCCTCAACTCCAAC
AGGCTGACAGTTCTTTCTCACAATGATTTACCTGCTAATTTAGAGATCCTGGACATATCT
GGGAATCAGCTCCTAGCTCCCGATCCTGATGTATTTGTATCACTTAGTGTCTTGGATATA
ACTCATAACAAGTTCATTTGTGAATGTGCACTTAGCACTTTTATCCATTGGCTTAATCAC
ACCAATGTCACTATAGCTGGGCCTCCTGCAGACATACATTGCGTGTACCCTGACTCGCTC
TCCGGGGTTTCCCTCTTCTCTCTTTCCACGGAAGCTTGTGATGAAGAGGAAGTCTTAAAG
TCCCTGAAGTTCTCCCTTTTCATTGTATGCACTGTCACTCTGACTCTGTTCCTCATGACC
ATCCTCATAGTCACGAAGTTCCGGGGCTTCTGTTTTATCTGTTATAAGACAGCCCAGAGA
CTGGTGTTCAAGTACCATCCCCAGGGCACAGAACCTGATACGTACAAATATGATGCCTAT
TTGTGCTTCAGCAGCAAAGACTTCGCATGGGTGCAGAATGCTTTGCTCAAACACCTGGAC
ACTCAATACAGTGACCAAAACAGATTTAACCTGTGCTTTGAAGAAAGAGACTTTGTCCCG
GGAGAAAACCACATTGCCAATATCCAGGACGCCATCTGGAACAGTAGAAAGATTGTTTGT
CTTGTGAGCAGACACTTCCTTAGAGATGGTTGGTGCCTTGAAGCCTTCAGTTATGCCCAG
GGCAGGTGCTTATCTGACCTTAACAGTGCTCTCATCATGGTGGTGGTTGGGTCCTTGTCC
CAGTACCAGTTGATGAAACATCAATCCATTAGAGGCTTTGTACAGAAACAGCAGTACTTG
AGGTGGCCTGAGGATCTCCAGGATGTTGGCTGGTTTCTTCATAAACTCTCTCAACAGATA
CTAAAGAAAGAAAAAGAAAAGAAGAAAGACAGTAACATTCCGTTGCGAACTGTAGCAACC
ATCTCC
>Macaca_fascicularis_gi_194068452
ATGGGAGACCACCTGGACCTTCTCCTAGGAGTGGTGCTTGTGGCCAGTCCTGTGTTTGGA
TTTCCTTCCTGCTCCTTTGATGGCCGAATAGCCTTTTATCGTTTCTGCAACCTCACCCAG
GTCCCCCAGGTCCTCAAC---ACCACTGAGAGGCTCCTGTTGAGCTTCAACTATATCCGG
ACAGTCACTGTTTCATCCTTCCCCTTTCTGGAACAGCTGCAGCTGCTGGAGCTCGGGAAC
CAGTATACCCCCTTGACTATTGACAAGGAGGCCTTCAGAAACCTGCCCAACCTTAGAATC
TTGGACCTGGGAAGTAGTCAGATATACTTCTTGCATCCAGATGCTTTTCAGGGACTGTTC
CATCTGTTTGAACTTAGACTGTATTTCTGTGGTCTCTCCGATGCTGTATTGAAAAATGGT
TATTTCAGAAATTTAAAGTCTTTAACTCGCTTGGATCTATCCAAAAATCAGATTCGTAGC
CTTTACCTTCATCCTTCATTTGGGAAGCTGAATTCCTTGAAGTCCATAGATTTTTCCTCC
AACCAAATATTTCTTGTATGTGAACATGAGCTCGAGCCCCTCCAAGGGAAAATGCTCTCC
TTTTTCAGCCTCGCAGCTAATAACTTGTATAGCAGAGTCTCAGTGGACTGGGGAAAATGT
ATGAACCCGTTCAGAAACATGGTGCTGGAGACACTAGATGTTTCTGGAAATGGCTGGACA
GTGGATATCACAGGAAACTTTAGCAATGCCATCAGCAAAAGCCAGGCCTTCTCTTTGATT
CTTGCCCACCACATCATGGGTGCCGGGTTTGGCTTCCATAACATCAAAGATCCTGACCAG
AACACATTTGCTGGCCTGGCCAGAAGTTCAGTGAGACACCTGGACCTTTCACATGGGTTT
ATCTTCTCCCTGAACTCCCGAGTCTTTGAGACACTCCAGGATTTGCAGGTTCTGAACCTT
GCCTACAACAAGATAAATAAGATTGCGGTTGAAGCATTTTACGGACTTGACAACCTCCAA
GTTCTCAATTTGTCGTATAACCTTCTGGGGGAACTTTACAGTTCGAATTTCTATGGACTA
CCTAAGGTAGCCTACATTGATTTGCAAAAGAATCACATTGGAATAATTCAAGACCAAACA
TTCAAATTCCTGGAAAACTTACAGACCTTGGATCTCCGAGACAATGCTCTTACAACCATT
CATTTTATTCCAAGCATACCTGATATCTTCTTGAGTGGCAATAAACTAGTGACTTTGTCA
GAGATC---AACCTTACAGCCAACTTCATCCACTTATCAGAAAACAGGCTAGAAAATCTA
GATATTCTCTACTTTCTCCTACGGGTACCTCATCTCCAGATTCTCATTTTAAATCAAAAT
CGCTTATCCTCTTGTAGTGGA---GATCAAACC---CCTTCAGAGAATCCCAGCTTAGAA
CAGCTTTTCCTTGGAGAAAATATGTTGCAACTTGCCTGGGAAACTGAGCTCTGTTGGGAT
GTTTTTGAGGGACTTTCTAATCTTCAAGTTCTGTATTTGAATAATAACTATCTTAATTCC
CTTCCACCAGGAGTATTTAAACATCTGACTGCATTAAAGGGACTAAGCCTCAACTCCAAC
AGGCTGACAGTTCTTTCTCACAATGATTTACCTGCTAATTTAGAGATCCTGGACATATCT
GGGAATCAGCTCCTAGCTCCCGATCCTGATGTATTTGTATCACTTAGTGTCTTGGATATA
ACTCATAACAAGTTCATTTGTGAATGTGCACTTAGCACTTTTATCCATTGGCTTAATCAC
ACCAATGTCACTATAGCTGGGCCTCCTGCAGACATACATTGCGTGTACCCTGACTCGCTC
TCCGGGGTTTCCCTCTTCTCTCTTTCCACGGAAGCTTGTGATGAAGAGGAAGTCTTAAAG
TCCCTGAAGTTCTCCCTTTTCATTGTATGCACTGTCACTCTGACTCTGTTCCTCATGACC
ATCCTCATAGTCACGAAGTTCCGGGGCTTCTGTTTTATCTGTTATAAGACAGCCCAGAGA
CTGGTGTTCAAGTACCATCCCCAGGGCACAGAACCTGATACGTACAAATATGATGCCTAT
TTGTGCTTCAGCAGCAAAGACTTCGCATGGGTGCAGAATGCTTTGCTCAAACACCTGGAC
ACTCAATACAGTGACCAAAACAGATTTAACCTGTGCTTTGAAGAAAGAGACTTTGTCCCG
GGAGAAAACCACATTGCCAATATCCAGGACGCCATCTGGAACAGTAGAAAGATTGTTTGT
CTTGTGAGCAGACACTTCCTTAGAGATGGTTGGTGCCTTGAAGCCTTCAGTTATGCCCAG
GGCAGGTGCTTATCTGACCTTAACAGTGCTCTCATCATGGTGGTGGTTGGGTCCTTGTCC
CAGTACCAGTTGATGAAACATCAATCCATTAGAGGCTTTGTACAGAAACAGCAGTACTTG
AGGTGGCCTGAGGATCTCCAGGATGTTGGCTGGTTTCTTCATAAACTCTCTCAACAGATA
CTAAAGAAAGAAAAAGAAAAGAAGAAAGACAGTAACATTCCGTTGCGAACTGTAGCAACC
ATCTCC
