# Supplementary material for: Adaptive evolution of Toll-like receptor 5 in domesticated mammals
Source: BMC Evol Biol. 2012 Jul 24;12:122. doi: 10.1186/1471-2148-12-122 (PMC3483281; doi:10.1186/1471-2148-12-122)
Supplement: Additional file 9 — Phylogenetic tree of all TLR5 genes analysed. [file 1471-2148-12-122-S9.tree]

((Hyrax: 0.413134, Tenrec: 0.496921): 0.155160, Sloth: 0.250003, (((((((Homo_sapiens_gi_13810567: 0.010439, (Pan_paniscus_gi_194068446: 0.001170, Pan_troglodytes_gi_222790154: 0.002358): 0.013162): 0.001262, (Gorilla_gorilla_gi_194068448: 0.003525, Gorilla_gorilla_gi_222788846: 0.005887): 0.007994): 0.010771, (Pongo_pygmaeus_gi_194068450: 0.001162, Pongo_pygmaeus_gi_222788848: 0.001185): 0.028462): 0.010203, (Symphalangus_syndactylus_gi_222788850: 0.012655, Hylobates_pileatus_gi_222788852: 0.005041): 0.029266): 0.012295, (Allenopithecus_nigroviridis_gi_222788858: 0.017672, Macaca_mulatta_gi_194363738: 0.008220, Macaca_fascicularis_gi_194068452: 0.007043, Macaca_sylvanus_gi_222788866: 0.020041, Theropithecus_gelada_gi_222788860: 0.012926, Cercopithecus_mona_gi_222788856: 0.021227, Cercocebus_torquatus_atys_gi_164652845: 0.012936, Cercocebus_agilis_gi_222788868: 0.009395, Mandrillus_leucophaeus_gi_222788864: 0.016479, Colobus_guereza_gi_222788854: 0.036790, Papio_anubis_gi_222788862: 0.008215): 0.043775): 0.219336, (((Mouse_gi_7648686: 0.002846, Mouse_gi_115545512: 0.000694): 0.171967, Rat: 0.210508): 0.549638, (Rabbit: 0.288450, Pika: 0.379029): 0.220399): 0.082986): 0.044795, ((Pteropus_alecto_gi_308055167: 0.346218, (((Pig_BLWx: 0.011746, Pig: 0.005054): 0.459222, Sheep: 0.085169, Cow: 0.121331): 0.251623, (Giant_Panda: 0.306795, Cat: 0.296010, Dog: 0.853472): 0.289170): 0.018404): 0.008435, Hedgehog: 1.116736): 0.058925): 0.048158);
